# Supplementary material for: (E)-N-Butyl-3-(3,4-dihy­droxy­phen­yl)acryl­amide hemihydrate
Source: Acta Crystallogr Sect E Struct Rep Online. 2012 Feb 17;68(Pt 3):o727. doi: 10.1107/S1600536812005570 (PMC3295498; doi:10.1107/S1600536812005570)
Supplement: Supplementary file 1 [file e-68-0o727-sup1.cif]

##############################################################################
#                                                                            #
# This CIF contains the data in a paper accepted for publication in          #
# Acta Crystallographica Section E. It conforms to the requirements of       #
# Notes for Authors for Acta Crystallographica Section E, and has been       #
# peer reviewed under the auspices of the IUCr Commission on Journals.       #
#                                                                            #
# Full details of the Crystallographic Information File format               #
# are given in the paper "The Crystallographic Information File (CIF):       #
# a New Standard Archive File for Crystallography" by S. R. Hall, F. H.      #
# Allen and I. D. Brown [Acta Cryst. (1991), A47, 655-685].                  #
#                                                                            #
# The current version of the core CIF dictionary is obtainable from          #
# ftp://ftp.iucr.org/pub/cif_core.dic.                                       #
#                                                                            #
# Software is freely available for graphical display of the structure(s)     #
# in this CIF. For information consult the CIF software page                 #
# http://www.iucr.org/resources/cif/software.                                #
#                                                                            #
# This file may be used for bona fide research purposes within the           #
# scientific community so long as proper attribution is given to the journal # 
# article from which it was obtained.                                        #
#                                                                            #
##############################################################################
data_I
_audit_creation_method     SHELXL97
_chemical_name_systematic
;
(<i>E</i>)-<i>N</i>-Butyl-3-(3,4-dihydroxyphenyl)acrylamide monohydrate
;
_chemical_name_common     ?
_chemical_formula_moiety     'C13 H17 N O3, 0.5(H2 O)'
_chemical_formula_sum     'C13 H18 N1 O3.5'
_chemical_formula_iupac     'C13 H17 N O3 , 0.5H2 O'
_chemical_formula_weight     244.285
_chemical_melting_point     ?
_symmetry_cell_setting     monoclinic
_symmetry_space_group_name_H-M     'C 2/c'
_symmetry_space_group_name_Hall     '-C 2yc'
loop_
    _symmetry_equiv_pos_as_xyz
    'x, y, z'
    '-x, y, -z+1/2'
    'x+1/2, y+1/2, z'
    '-x+1/2, y+1/2, -z+1/2'
    '-x, -y, -z'
    'x, -y, z-1/2'
    '-x+1/2, -y+1/2, -z'
    'x+1/2, -y+1/2, z-1/2'
_cell_length_a     12.860(7)
_cell_length_b     14.928(8)
_cell_length_c     15.015(11)
_cell_angle_alpha     90.00
_cell_angle_beta     113.967(6)
_cell_angle_gamma     90.00
_cell_volume     2634(3)
_cell_formula_units_Z     8
_cell_measurement_reflns_used     2581
_cell_measurement_theta_min     2.21
_cell_measurement_theta_max     26.00
_cell_measurement_temperature     296(2)
_exptl_crystal_description     block
_exptl_crystal_colour     yellow
_exptl_crystal_size_max     0.28
_exptl_crystal_size_mid     0.22
_exptl_crystal_size_min     0.19
_exptl_crystal_density_diffrn     1.232
_exptl_crystal_density_meas     ?
_exptl_crystal_density_method     'not measured'
_exptl_crystal_F_000     1048
_exptl_absorpt_coefficient_mu     0.089
_exptl_absorpt_correction_type     multi-scan
_exptl_absorpt_process_details     '(SADABS; Sheldrick, 2008)'
_exptl_absorpt_correction_T_min     0.977
_exptl_absorpt_correction_T_max     0.983
_exptl_special_details     ?
_diffrn_ambient_temperature     296(2)
_diffrn_radiation_type     MoK\a
_diffrn_radiation_wavelength     0.71073
_diffrn_radiation_source     'fine-focus sealed tube'
_diffrn_radiation_monochromator     graphite
_diffrn_measurement_device_type     'Bruker SMART APEX CCD'
_diffrn_measurement_method     '\f and \w'
_diffrn_detector_area_resol_mean     ?
_diffrn_reflns_number     7822
_diffrn_reflns_av_R_equivalents     0.0246
_diffrn_reflns_av_sigmaI/netI     0.0291
_diffrn_reflns_theta_min     2.21
_diffrn_reflns_theta_max     26.00
_diffrn_reflns_theta_full     26.00
_diffrn_measured_fraction_theta_max     0.994
_diffrn_measured_fraction_theta_full     0.994
_diffrn_reflns_limit_h_min     -15
_diffrn_reflns_limit_h_max     15
_diffrn_reflns_limit_k_min     -18
_diffrn_reflns_limit_k_max     15
_diffrn_reflns_limit_l_min     -18
_diffrn_reflns_limit_l_max     18
_diffrn_standards_number     0
_diffrn_standards_interval_count     0
_diffrn_standards_interval_time     0
_diffrn_standards_decay_%     0
_refine_special_details
;
Refinement of <i>F</i>^2^ against ALL reflections. The weighted <i>R</i>-factor
<i>wR</i> and goodness of fit <i>S</i> are based on <i>F</i>^2^, conventional
<i>R</i>-factors <i>R</i> are based on <i>F</i>, with <i>F</i> set to zero for
negative <i>F</i>^2^. The threshold expression of <i>F</i>^2^ >
\s(<i>F</i>^2^) is used only for calculating <i>R</i>-factors(gt) <i>etc</i>.
and is not relevant to the choice of reflections for refinement.
<i>R</i>-factors based on <i>F</i>^2^ are statistically about twice as large
as those based on <i>F</i>, and <i>R</i>-factors based on ALL data will be
even larger. The terminal C13 and methylene C12 have been treated disorderd.
;
_reflns_number_total     2581
_reflns_number_gt     1895
_reflns_threshold_expression     I>2\s(I)
_refine_ls_structure_factor_coef     Fsqd
_refine_ls_matrix_type     full
_refine_ls_R_factor_all     0.0586
_refine_ls_R_factor_gt     0.0417
_refine_ls_wR_factor_gt     0.1073
_refine_ls_wR_factor_ref     0.1200
_refine_ls_goodness_of_fit_ref     1.044
_refine_ls_restrained_S_all     1.044
_refine_ls_number_reflns     2581
_refine_ls_number_parameters     180
_refine_ls_number_restraints     0
_refine_ls_hydrogen_treatment     constr
_refine_ls_weighting_scheme     calc
_refine_ls_weighting_details
       'calc w = 1/[\s^2^(Fo^2^)+(0.0532P)^2^+1.0544P] where P=(Fo^2^+2Fc^2^)/3'
_atom_sites_solution_hydrogens     geom
_atom_sites_solution_primary     direct
_atom_sites_solution_secondary     difmap
_refine_ls_shift/su_max     0.000
_refine_ls_shift/su_mean     0.000
_refine_diff_density_max     0.176
_refine_diff_density_min     -0.205
_refine_ls_extinction_method     none
_refine_ls_extinction_coef     ?
loop_
    _atom_type_symbol
    _atom_type_description
    _atom_type_scat_dispersion_real
    _atom_type_scat_dispersion_imag
    _atom_type_scat_source
    'C' 'C' 0.0033 0.0016
                         'International Tables Vol C Tables 4.2.6.8 and 6.1.1.4'
    'H' 'H' 0.0000 0.0000
                         'International Tables Vol C Tables 4.2.6.8 and 6.1.1.4'
    'N' 'N' 0.0061 0.0033
                         'International Tables Vol C Tables 4.2.6.8 and 6.1.1.4'
    'O' 'O' 0.0106 0.0060
                         'International Tables Vol C Tables 4.2.6.8 and 6.1.1.4'
_computing_data_collection     'SMART (Bruker, 2008)'
_computing_cell_refinement     'SAINT (Bruker, 2008)'
_computing_data_reduction     'SAINT (Bruker, 2008)'
_computing_structure_solution     'SHELXS97 (Sheldrick, 2008)'
_computing_structure_refinement     'SHELXL97 (Sheldrick, 2008)'
_computing_molecular_graphics     'SHELXTL (Sheldrick, 2008)'
_computing_publication_material     'SHELXTL (Sheldrick, 2008)'
loop_
    _atom_site_type_symbol
    _atom_site_label
    _atom_site_fract_x
    _atom_site_fract_y
    _atom_site_fract_z
    _atom_site_U_iso_or_equiv
    _atom_site_adp_type
    _atom_site_calc_flag
    _atom_site_refinement_flags
    _atom_site_occupancy
    _atom_site_symmetry_multiplicity
    _atom_site_disorder_assembly
    _atom_site_disorder_group
    O O4 0.5000 0.79934(9) 0.7500 0.0471(4) Uani d S 1 2 . .
    H H4A 0.5047 0.7659 0.7973 0.057 Uiso d PR 0.50 1 . .
    H H4B 0.4953 0.7659 0.7027 0.057 Uiso d PR 0.50 1 . .
    N N1 0.63571(12) 0.56741(9) -0.01730(9) 0.0517(4) Uani d . 1 1 . .
    H H1B 0.6878 0.5587 0.0401 0.062 Uiso calc R 1 1 . .
    O O1 0.83466(10) 0.95089(8) 0.33417(8) 0.0653(4) Uani d . 1 1 . .
    H H1A 0.8785 0.9099 0.3375 0.098 Uiso calc R 1 1 . .
    O O2 0.67900(9) 1.07499(8) 0.30337(8) 0.0558(3) Uani d . 1 1 . .
    H H2A 0.6254 1.1101 0.2869 0.084 Uiso calc R 1 1 . .
    O O3 0.51295(9) 0.66595(7) -0.12054(7) 0.0493(3) Uani d . 1 1 . .
    C C1 0.53067(15) 0.93015(13) 0.09233(13) 0.0656(6) Uani d . 1 1 . .
    H H1 0.4611 0.9268 0.0388 0.079 Uiso calc R 1 1 . .
    C C2 0.55145(15) 1.00043(13) 0.15684(13) 0.0638(5) Uani d . 1 1 . .
    H H2 0.4962 1.0443 0.1459 0.077 Uiso calc R 1 1 . .
    C C3 0.65313(13) 1.00632(11) 0.23735(11) 0.0491(4) Uani d . 1 1 . .
    C C4 0.73642(13) 0.94036(11) 0.25296(11) 0.0479(4) Uani d . 1 1 . .
    C C5 0.71557(13) 0.87094(11) 0.18753(11) 0.0498(4) Uani d . 1 1 . .
    H H5 0.7713 0.8277 0.1977 0.060 Uiso calc R 1 1 . .
    C C6 0.61164(14) 0.86440(12) 0.10578(11) 0.0522(4) Uani d . 1 1 . .
    C C7 0.58305(13) 0.79218(12) 0.03400(12) 0.0520(4) Uani d . 1 1 . .
    H H7 0.5189 0.8017 -0.0233 0.062 Uiso calc R 1 1 . .
    C C8 0.63569(13) 0.71565(11) 0.03940(11) 0.0483(4) Uani d . 1 1 . .
    H H8 0.7026 0.7038 0.0935 0.058 Uiso calc R 1 1 . .
    C C9 0.59066(12) 0.64825(10) -0.03873(10) 0.0410(4) Uani d . 1 1 . .
    C C10 0.60274(16) 0.49214(12) -0.08466(13) 0.0608(5) Uani d . 1 1 B .
    H H10A 0.5750 0.5145 -0.1509 0.073 Uiso calc R 1 1 . .
    H H10B 0.5411 0.4598 -0.0776 0.073 Uiso calc R 1 1 . .
    C C11 0.69973(18) 0.42951(12) -0.06711(14) 0.0678(5) Uani d . 1 1 . .
    H H11A 0.7326 0.4095 0.0002 0.081 Uiso calc R 1 1 A 1
    H H11B 0.7585 0.4582 -0.0819 0.081 Uiso calc R 1 1 A 1
    C C12 0.6467(8) 0.3505(6) -0.1365(8) 0.077(2) Uani d P 0.525(6) 1 B 1
    H H12A 0.5909 0.3206 -0.1188 0.093 Uiso calc PR 0.525(6) 1 B 1
    H H12B 0.6088 0.3720 -0.2029 0.093 Uiso calc PR 0.525(6) 1 B 1
    C C13 0.7411(5) 0.2857(3) -0.1286(4) 0.097(2) Uani d P 0.525(6) 1 B 1
    H H13A 0.7933 0.3148 -0.1503 0.146 Uiso calc PR 0.525(6) 1 B 1
    H H13B 0.7089 0.2342 -0.1686 0.146 Uiso calc PR 0.525(6) 1 B 1
    H H13C 0.7808 0.2673 -0.0620 0.146 Uiso calc PR 0.525(6) 1 B 1
    C C12' 0.6881(7) 0.3529(8) -0.1425(9) 0.073(2) Uani d P 0.475(6) 1 B 2
    H H12C 0.6553 0.3766 -0.2083 0.088 Uiso calc PR 0.475(6) 1 B 2
    H H12D 0.7624 0.3283 -0.1305 0.088 Uiso calc PR 0.475(6) 1 B 2
    C C13' 0.6133(5) 0.2818(4) -0.1313(4) 0.098(2) Uani d P 0.475(6) 1 B 2
    H H13D 0.6453 0.2599 -0.0655 0.147 Uiso calc PR 0.475(6) 1 B 2
    H H13E 0.6074 0.2334 -0.1752 0.147 Uiso calc PR 0.475(6) 1 B 2
    H H13F 0.5391 0.3061 -0.1458 0.147 Uiso calc PR 0.475(6) 1 B 2
loop_
    _atom_site_aniso_label
    _atom_site_aniso_U_11
    _atom_site_aniso_U_22
    _atom_site_aniso_U_33
    _atom_site_aniso_U_12
    _atom_site_aniso_U_13
    _atom_site_aniso_U_23
    O4 0.0635(10) 0.0324(8) 0.0410(8) 0.000 0.0166(7) 0.000
    N1 0.0572(8) 0.0449(8) 0.0358(7) 0.0049(6) 0.0011(6) 0.0003(6)
    O1 0.0455(6) 0.0695(9) 0.0532(7) 0.0148(6) -0.0085(5) -0.0213(6)
    O2 0.0493(6) 0.0568(7) 0.0478(7) 0.0099(5) 0.0059(5) -0.0159(5)
    O3 0.0523(6) 0.0427(7) 0.0359(6) -0.0050(5) 0.0005(5) 0.0034(5)
    C1 0.0442(9) 0.0799(14) 0.0484(10) 0.0186(9) -0.0062(8) -0.0193(9)
    C2 0.0478(9) 0.0726(13) 0.0521(10) 0.0236(9) 0.0006(8) -0.0175(9)
    C3 0.0446(8) 0.0536(10) 0.0400(8) 0.0058(7) 0.0079(7) -0.0120(7)
    C4 0.0378(8) 0.0562(10) 0.0373(8) 0.0061(7) 0.0024(6) -0.0053(7)
    C5 0.0412(8) 0.0523(10) 0.0447(9) 0.0120(7) 0.0060(7) -0.0071(7)
    C6 0.0457(9) 0.0580(11) 0.0399(9) 0.0090(7) 0.0042(7) -0.0110(8)
    C7 0.0413(8) 0.0614(11) 0.0389(8) 0.0057(7) 0.0015(7) -0.0087(7)
    C8 0.0424(8) 0.0521(10) 0.0372(8) 0.0028(7) 0.0025(7) -0.0036(7)
    C9 0.0393(7) 0.0435(9) 0.0344(8) -0.0038(6) 0.0092(6) 0.0020(6)
    C10 0.0609(11) 0.0474(11) 0.0547(10) -0.0030(8) 0.0033(9) -0.0042(8)
    C11 0.0828(14) 0.0510(11) 0.0556(11) 0.0111(10) 0.0138(10) 0.0000(9)
    C12 0.096(6) 0.048(4) 0.090(4) -0.003(4) 0.040(4) -0.018(3)
    C13 0.141(5) 0.061(3) 0.106(4) 0.029(3) 0.067(3) -0.009(2)
    C12' 0.076(5) 0.066(5) 0.089(4) -0.003(4) 0.044(4) -0.008(3)
    C13' 0.113(5) 0.074(4) 0.109(4) -0.002(3) 0.046(4) 0.001(3)
_geom_special_details
;
All e.s.d.'s (except the e.s.d. in the dihedral angle between two l.s. planes)
are estimated using the full covariance matrix. The cell e.s.d.'s are taken
into account individually in the estimation of e.s.d.'s in distances, angles
and torsion angles; correlations between e.s.d.'s in cell parameters are only
used when they are defined by crystal symmetry. An approximate (isotropic)
treatment of cell e.s.d.'s is used for estimating e.s.d.'s involving l.s.
planes.
;
loop_
    _geom_bond_atom_site_label_1
    _geom_bond_atom_site_label_2
    _geom_bond_site_symmetry_2
    _geom_bond_distance
    _geom_bond_publ_flag
    O4 H4A . 0.8501 ?
    O4 H4B . 0.8501 ?
    N1 C9 . 1.321(2) ?
    N1 C10 . 1.455(2) ?
    N1 H1B . 0.8600 ?
    O1 C4 . 1.3624(19) ?
    O1 H1A . 0.8200 ?
    O2 C3 . 1.3699(19) ?
    O2 H2A . 0.8200 ?
    O3 C9 . 1.2571(18) ?
    C1 C2 . 1.378(2) ?
    C1 C6 . 1.385(2) ?
    C1 H1 . 0.9300 ?
    C2 C3 . 1.377(2) ?
    C2 H2 . 0.9300 ?
    C3 C4 . 1.403(2) ?
    C4 C5 . 1.377(2) ?
    C5 C6 . 1.403(2) ?
    C5 H5 . 0.9300 ?
    C6 C7 . 1.462(2) ?
    C7 C8 . 1.314(2) ?
    C7 H7 . 0.9300 ?
    C8 C9 . 1.474(2) ?
    C8 H8 . 0.9300 ?
    C10 C11 . 1.494(3) ?
    C10 H10A . 0.9700 ?
    C10 H10B . 0.9700 ?
    C11 C12 . 1.537(9) ?
    C11 C12' . 1.574(11) ?
    C11 H11A . 0.9700 ?
    C11 H11B . 0.9700 ?
    C12 C13 . 1.519(10) ?
    C12 H12A . 0.9700 ?
    C12 H12B . 0.9700 ?
    C13 H13A . 0.9600 ?
    C13 H13B . 0.9600 ?
    C13 H13C . 0.9600 ?
    C12' C13' . 1.487(11) ?
    C12' H12C . 0.9700 ?
    C12' H12D . 0.9700 ?
    C13' H13D . 0.9600 ?
    C13' H13E . 0.9600 ?
    C13' H13F . 0.9600 ?
loop_
    _geom_angle_atom_site_label_1
    _geom_angle_atom_site_label_2
    _geom_angle_atom_site_label_3
    _geom_angle_site_symmetry_1
    _geom_angle_site_symmetry_3
    _geom_angle
    _geom_angle_publ_flag
    H4A O4 H4B . . 108.0 ?
    C9 N1 C10 . . 124.15(14) ?
    C9 N1 H1B . . 117.9 ?
    C10 N1 H1B . . 117.9 ?
    C4 O1 H1A . . 109.5 ?
    C3 O2 H2A . . 109.5 ?
    C2 C1 C6 . . 121.15(15) ?
    C2 C1 H1 . . 119.4 ?
    C6 C1 H1 . . 119.4 ?
    C3 C2 C1 . . 120.63(15) ?
    C3 C2 H2 . . 119.7 ?
    C1 C2 H2 . . 119.7 ?
    O2 C3 C2 . . 123.23(14) ?
    O2 C3 C4 . . 117.38(14) ?
    C2 C3 C4 . . 119.37(15) ?
    O1 C4 C5 . . 124.49(14) ?
    O1 C4 C3 . . 115.86(14) ?
    C5 C4 C3 . . 119.65(14) ?
    C4 C5 C6 . . 121.09(14) ?
    C4 C5 H5 . . 119.5 ?
    C6 C5 H5 . . 119.5 ?
    C1 C6 C5 . . 118.09(15) ?
    C1 C6 C7 . . 117.78(15) ?
    C5 C6 C7 . . 124.13(15) ?
    C8 C7 C6 . . 128.82(15) ?
    C8 C7 H7 . . 115.6 ?
    C6 C7 H7 . . 115.6 ?
    C7 C8 C9 . . 121.24(15) ?
    C7 C8 H8 . . 119.4 ?
    C9 C8 H8 . . 119.4 ?
    O3 C9 N1 . . 121.73(14) ?
    O3 C9 C8 . . 122.27(14) ?
    N1 C9 C8 . . 116.00(13) ?
    N1 C10 C11 . . 111.97(15) ?
    N1 C10 H10A . . 109.2 ?
    C11 C10 H10A . . 109.2 ?
    N1 C10 H10B . . 109.2 ?
    C11 C10 H10B . . 109.2 ?
    H10A C10 H10B . . 107.9 ?
    C10 C11 C12 . . 104.6(4) ?
    C10 C11 C12' . . 120.0(4) ?
    C10 C11 H11A . . 110.8 ?
    C12 C11 H11A . . 110.8 ?
    C12' C11 H11A . . 113.6 ?
    C10 C11 H11B . . 110.8 ?
    C12 C11 H11B . . 110.8 ?
    C12' C11 H11B . . 90.6 ?
    H11A C11 H11B . . 108.9 ?
    C13 C12 C11 . . 108.4(6) ?
    C13 C12 H12A . . 110.0 ?
    C11 C12 H12A . . 110.0 ?
    C13 C12 H12B . . 110.0 ?
    C11 C12 H12B . . 110.0 ?
    H12A C12 H12B . . 108.4 ?
    C13' C12' C11 . . 108.3(6) ?
    C13' C12' H12C . . 110.0 ?
    C11 C12' H12C . . 110.0 ?
    C13' C12' H12D . . 110.0 ?
    C11 C12' H12D . . 110.0 ?
    H12C C12' H12D . . 108.4 ?
    C12' C13' H13D . . 109.5 ?
    C12' C13' H13E . . 109.5 ?
    H13D C13' H13E . . 109.5 ?
    C12' C13' H13F . . 109.5 ?
    H13D C13' H13F . . 109.5 ?
    H13E C13' H13F . . 109.5 ?
loop_
    _geom_torsion_atom_site_label_1
    _geom_torsion_atom_site_label_2
    _geom_torsion_atom_site_label_3
    _geom_torsion_atom_site_label_4
    _geom_torsion_site_symmetry_1
    _geom_torsion_site_symmetry_2
    _geom_torsion_site_symmetry_3
    _geom_torsion_site_symmetry_4
    _geom_torsion
    _geom_torsion_publ_flag
    C6 C1 C2 C3 . . . . -0.9(3) ?
    C1 C2 C3 O2 . . . . 179.32(18) ?
    C1 C2 C3 C4 . . . . 0.6(3) ?
    O2 C3 C4 O1 . . . . 1.2(2) ?
    C2 C3 C4 O1 . . . . 179.99(17) ?
    O2 C3 C4 C5 . . . . -178.59(15) ?
    C2 C3 C4 C5 . . . . 0.2(3) ?
    O1 C4 C5 C6 . . . . 179.54(17) ?
    C3 C4 C5 C6 . . . . -0.7(3) ?
    C2 C1 C6 C5 . . . . 0.4(3) ?
    C2 C1 C6 C7 . . . . -179.91(18) ?
    C4 C5 C6 C1 . . . . 0.4(3) ?
    C4 C5 C6 C7 . . . . -179.25(17) ?
    C1 C6 C7 C8 . . . . -166.91(19) ?
    C5 C6 C7 C8 . . . . 12.7(3) ?
    C6 C7 C8 C9 . . . . 176.70(16) ?
    C10 N1 C9 O3 . . . . 1.0(2) ?
    C10 N1 C9 C8 . . . . -179.89(15) ?
    C7 C8 C9 O3 . . . . 12.8(2) ?
    C7 C8 C9 N1 . . . . -166.28(16) ?
    C9 N1 C10 C11 . . . . 148.87(17) ?
    N1 C10 C11 C12 . . . . 174.2(4) ?
    N1 C10 C11 C12' . . . . -169.8(4) ?
    C10 C11 C12 C13 . . . . 176.3(5) ?
    C12' C11 C12 C13 . . . . 37.4(19) ?
    C10 C11 C12' C13' . . . . -74.3(8) ?
    C12 C11 C12' C13' . . . . -27.1(17) ?
loop_
    _geom_hbond_atom_site_label_D
    _geom_hbond_atom_site_label_H
    _geom_hbond_atom_site_label_A
    _geom_hbond_site_symmetry_A
    _geom_hbond_distance_DH
    _geom_hbond_distance_HA
    _geom_hbond_distance_DA
    _geom_hbond_angle_DHA
    O4 H4A O3 1_556 0.85 1.91 2.7402(19) 164.7
    O4 H4B O3 2_655 0.85 1.91 2.7402(19) 164.7
    N1 H1B O2 4_645 0.86 2.29 3.129(2) 165.0
    N1 H1B O1 4_645 0.86 2.58 3.143(3) 123.6
    O1 H1A O3 8_566 0.82 1.94 2.7378(19) 162.4
    O2 H2A O4 5_676 0.82 2.00 2.8217(18) 177.2
    C7 H7 O3 . 0.93 2.48 2.837(2) 102.9
    C8 H8 O2 4_645 0.93 2.55 3.330(2) 141.9
_iucr_refine_instructions_details
;
TITL AA in C2/c
CELL 0.71073  12.8604  14.9283  15.0152  90.000 113.967  90.000
ZERR   4.00   0.0074   0.0083   0.0113   0.000   0.006   0.000
LATT 7
SYMM -X, Y, 0.5-Z
SFAC C  H  N  O
UNIT 104 144 8 28
OMIT  -2.00  52.00
L.S. 10
ACTA
bond $h
FMAP 2
PLAN 20
htab
htab O4 O3_$1
eqiv $1  x, y, z+1
htab O4  O3_$3
eqiv $3  -x+1, y, -z+1/2
htab N1  O2_$4
eqiv $4  -x+3/2, y-1/2, -z+1/2
htab N1  O1_$5
eqiv $5  -x+3/2, y-1/2, -z+1/2
htab O1  O3_$6
eqiv $6 x+1/2, -y+3/2, z+1/2
htab O2  O4_$7
eqiv $7 -x+1, -y+2, -z+1
htab C7 O3
htab C8 O2_$8
eqiv $8 -x+3/2, y-1/2, -z+1/2
conf
htab
REM simu 0.02 0.04 3.8 $c $n $o
TEMP 23.000
WGHT    0.053200    1.054400
FVAR       0.10956   0.52503
O4    4    0.500000    0.799337    0.750000    10.50000    0.06350    0.03244 =
         0.04101    0.00000    0.01663    0.00000
AFIX   3
H4A   2    0.504710    0.765866    0.797290    10.50000   -1.20000
H4B   2    0.495290    0.765866    0.702710    10.50000   -1.20000
AFIX   0
N1    3    0.635706    0.567414   -0.017303    11.00000    0.05724    0.04486 =
         0.03576    0.00026    0.00106    0.00493
AFIX  43
H1B   2    0.687824    0.558712    0.040095    11.00000   -1.20000
AFIX   0
O1    4    0.834656    0.950888    0.334171    11.00000    0.04555    0.06949 =
         0.05318   -0.02126   -0.00851    0.01482
AFIX  83
H1A   2    0.878545    0.909918    0.337470    11.00000   -1.50000
AFIX   0
O2    4    0.679000    1.074994    0.303368    11.00000    0.04926    0.05678 =
         0.04784   -0.01591    0.00590    0.00989
AFIX  83
H2A   2    0.625429    1.110122    0.286921    11.00000   -1.50000
AFIX   0
O3    4    0.512953    0.665945   -0.120541    11.00000    0.05232    0.04272 =
         0.03595    0.00338    0.00046   -0.00503
C1    1    0.530667    0.930152    0.092327    11.00000    0.04420    0.07985 =
         0.04836   -0.01925   -0.00616    0.01859
AFIX  43
H1    2    0.461053    0.926835    0.038833    11.00000   -1.20000
AFIX   0
C2    1    0.551449    1.000433    0.156842    11.00000    0.04777    0.07257 =
         0.05207   -0.01748    0.00062    0.02356
AFIX  43
H2    2    0.496240    1.044292    0.145871    11.00000   -1.20000
AFIX   0
C3    1    0.653133    1.006317    0.237347    11.00000    0.04455    0.05362 =
         0.04004   -0.01195    0.00788    0.00584
C4    1    0.736418    0.940361    0.252962    11.00000    0.03778    0.05624 =
         0.03728   -0.00530    0.00242    0.00607
C5    1    0.715567    0.870936    0.187529    11.00000    0.04120    0.05229 =
         0.04468   -0.00709    0.00602    0.01197
AFIX  43
H5    2    0.771279    0.827675    0.197689    11.00000   -1.20000
AFIX   0
C6    1    0.611638    0.864402    0.105779    11.00000    0.04568    0.05805 =
         0.03993   -0.01102    0.00419    0.00901
C7    1    0.583047    0.792184    0.033996    11.00000    0.04128    0.06138 =
         0.03894   -0.00870    0.00147    0.00568
AFIX  43
H7    2    0.518851    0.801725   -0.023294    11.00000   -1.20000
AFIX   0
C8    1    0.635688    0.715647    0.039399    11.00000    0.04240    0.05213 =
         0.03720   -0.00360    0.00250    0.00284
AFIX  43
H8    2    0.702628    0.703770    0.093544    11.00000   -1.20000
AFIX   0
C9    1    0.590660    0.648255   -0.038726    11.00000    0.03934    0.04355 =
         0.03436    0.00205    0.00917   -0.00383
C10   1    0.602743    0.492141   -0.084658    11.00000    0.06087    0.04737 =
         0.05467   -0.00420    0.00331   -0.00305
AFIX  23
H10A  2    0.575000    0.514512   -0.150942    11.00000   -1.20000
H10B  2    0.541144    0.459754   -0.077589    11.00000   -1.20000
AFIX   0
C11   1    0.699735    0.429507   -0.067107    11.00000    0.08277    0.05099 =
         0.05562   -0.00004    0.01383    0.01111
AFIX  23
H11A  2    0.732640    0.409543    0.000163    11.00000   -1.20000
H11B  2    0.758500    0.458190   -0.081945    11.00000   -1.20000
AFIX   0
PART 1
C12   1    0.646680    0.350531   -0.136473    21.00000    0.09591    0.04763 =
         0.09010   -0.01763    0.03972   -0.00261
AFIX  23
H12A  2    0.590851    0.320567   -0.118794    21.00000   -1.20000
H12B  2    0.608766    0.372032   -0.202917    21.00000   -1.20000
AFIX   0
C13   1    0.741094    0.285748   -0.128633    21.00000    0.14147    0.06079 =
         0.10589   -0.00920    0.06672    0.02882
AFIX 137
H13A  2    0.793293    0.314774   -0.150295    21.00000   -1.50000
H13B  2    0.708880    0.234222   -0.168612    21.00000   -1.50000
H13C  2    0.780779    0.267304   -0.062035    21.00000   -1.50000
PART 2
AFIX   0
C12'  1    0.688065    0.352864   -0.142533   -21.00000    0.07581    0.06579 =
         0.08897   -0.00836    0.04422   -0.00332
AFIX  23
H12C  2    0.655256    0.376578   -0.208336   -21.00000   -1.20000
H12D  2    0.762394    0.328283   -0.130525   -21.00000   -1.20000
AFIX   0
C13'  1    0.613341    0.281785   -0.131264   -21.00000    0.11272    0.07409 =
         0.10870    0.00119    0.04560   -0.00160
AFIX 137
H13D  2    0.645291    0.259947   -0.065458   -21.00000   -1.50000
H13E  2    0.607390    0.233417   -0.175210   -21.00000   -1.50000
H13F  2    0.539089    0.306092   -0.145847   -21.00000   -1.50000
PART 0
HKLF 4
REM  AA in C2/c
REM R1 =  0.0417 for   1895 Fo > 4sig(Fo)  and  0.0586 for all   2581 data
REM    180 parameters refined using      0 restraints
END
WGHT      0.0550      0.9668
REM Highest difference peak  0.176,  deepest hole -0.205,  1-sigma level  0.037
Q1    1   0.6624  0.3904 -0.0194  11.00000  0.05    0.18
Q2    1   0.7973  0.8429  0.1792  11.00000  0.05    0.14
Q3    1   0.6787  0.9574  0.2627  11.00000  0.05    0.13
Q4    1   0.4979  0.6207 -0.1777  11.00000  0.05    0.11
Q5    1   0.6143  0.8357  0.0688  11.00000  0.05    0.11
Q6    1   0.5608  0.8664  0.1285  11.00000  0.05    0.11
Q7    1   0.7033  0.9832  0.2300  11.00000  0.05    0.10
Q8    1   0.6162  1.0124  0.1842  11.00000  0.05    0.10
Q9    1   0.6727  0.6927  0.1216  11.00000  0.05    0.10
Q10   1   0.6968  0.3928  0.0482  11.00000  0.05    0.10
Q11   1   0.5231  0.4922 -0.1392  11.00000  0.05    0.10
Q12   1   0.5048  0.9541  0.0014  11.00000  0.05    0.10
Q13   1   0.7788  0.4852 -0.0482  11.00000  0.05    0.10
Q14   1   0.5704  0.8346 -0.0477  11.00000  0.05    0.10
Q15   1   0.4799  0.7866 -0.0068  11.00000  0.05    0.10
Q16   1   0.6221  0.5303 -0.1598  11.00000  0.05    0.10
Q17   1   0.6586  0.8791  0.1233  11.00000  0.05    0.09
Q18   1   0.6359  0.7696  0.0235  11.00000  0.05    0.09
Q19   1   0.6121  0.5746 -0.2000  11.00000  0.05    0.09
Q20   1   0.6774  0.6116 -0.0506  11.00000  0.05    0.09
;
data_global
_journal_date_recd_electronic     2011-12-04
_journal_date_accepted     2012-02-08
_journal_name_full     'Acta Crystallographica, Section E'
_journal_year     2012
_journal_volume     68
_journal_issue      3
_journal_page_first     o727
_journal_page_last     o727
_journal_paper_category     QO
_journal_paper_doi     10.1107/S1600536812005570
_journal_coeditor_code     BG2440
_publ_contact_author_name     'Yan Han'
_publ_contact_author_address
;
College of Chemistry and Chemical Engineering
Xinxiang University
Xinxiang
Henan 453000
People's Republic of China
;
_publ_contact_author_email     yanhan1980@126.com
_publ_contact_author_fax     '86  373 3683517'
_publ_contact_author_phone     '86  373 3683517'
_publ_section_title
;
(<i>E</i>)-<i>N</i>-Butyl-3-(3,4-dihydroxyphenyl)acrylamide hemihydrate
;
loop_
    _publ_author_name
    _publ_author_address
    'Yan, Han'
;
College of Chemistry and Chemical Engineering
Xinxiang University
Xinxiang
Henan 453000
People's Republic of China
;
    'Mi-Hua Hao'
;
College of Chemistry and Chemical Engineering
Xinxiang University
Xinxiang
Henan 453000
People's Republic of China
;
