# Supplementary material for: (E)-N-Butyl-3-(3,4-dihy­droxy­phen­yl)acryl­amide hemihydrate
Source: Acta Crystallogr Sect E Struct Rep Online. 2012 Feb 17;68(Pt 3):o727. doi: 10.1107/S1600536812005570 (PMC3295498; doi:10.1107/S1600536812005570)
Supplement: Supplementary file 2 [file e-68-0o727-Isup2.hkl]

# 
# h,k,l, Fc-squared, Fo-squared, sigma(Fo-squared) and status flag 
# 
data_I
_shelx_title ' AA in C2/c' 
_shelx_refln_list_code          4 
_shelx_F_calc_maximum      310.68 
_exptl_crystal_F_000      1048.00 
_reflns_d_resolution_high  0.8107 
 
loop_ 
 _symmetry_equiv_pos_as_xyz 
 'x, y, z' 
 '-x, y, -z+1/2' 
 'x+1/2, y+1/2, z' 
 '-x+1/2, y+1/2, -z+1/2' 
 '-x, -y, -z' 
 'x, -y, z-1/2' 
 '-x+1/2, -y+1/2, -z' 
 'x+1/2, -y+1/2, z-1/2' 
 
_cell_length_a    12.8604 
_cell_length_b    14.9283 
_cell_length_c    15.0152 
_cell_angle_alpha  90.000 
_cell_angle_beta  113.967 
_cell_angle_gamma  90.000 
 
_shelx_F_squared_multiplier     1.000 
 
loop_ 
 _refln_index_h 
 _refln_index_k 
 _refln_index_l 
 _refln_F_squared_calc 
 _refln_F_squared_meas 
 _refln_F_squared_sigma 
 _refln_observed_status 
   2   0   0      815.78      659.31     20.86 o 
   4   0   0     2106.27     2164.86     65.93 o 
   6   0   0     2980.76     3167.18     96.81 o 
   8   0   0      572.63      571.68     21.70 o 
  10   0   0       51.38       47.57      6.68 o 
  12   0   0      101.30      119.34     10.85 o 
  14   0   0        0.27        6.68      5.84 o 
   1   1   0       81.05      103.76      2.39 o 
   3   1   0     6105.38     5960.90    102.30 o 
   5   1   0     1996.56     2024.52     38.93 o 
   7   1   0      872.33     1023.57     24.48 o 
   9   1   0       75.21       79.01      4.99 o 
  11   1   0      299.50      303.14     10.91 o 
  13   1   0        1.77        1.93      7.51 o 
   0   2   0    16705.06    15028.72    403.51 o 
   2   2   0     6277.08     6341.01     83.28 o 
   4   2   0     1480.62     1421.70     27.73 o 
   6   2   0      831.56      958.43     19.66 o 
   8   2   0      899.84      901.03     22.12 o 
  10   2   0      946.89      954.26     24.17 o 
  12   2   0        3.81        2.50      3.54 o 
  14   2   0      135.00      131.56      8.54 o 
   1   3   0     3211.99     3556.22     47.43 o 
   3   3   0     1180.90     1177.31     17.81 o 
   5   3   0     1018.92     1245.29     20.25 o 
   7   3   0      439.70      408.08     13.38 o 
   9   3   0      367.88      348.29     21.11 o 
  11   3   0      106.74      104.02      8.76 o 
  13   3   0       19.93       10.55      4.06 o 
   0   4   0      223.62      159.40      6.68 o 
   2   4   0     1329.17     1337.23     19.38 o 
   4   4   0      860.01      957.33     14.87 o 
   6   4   0       13.06       10.45      1.93 o 
   8   4   0        2.40        1.51      1.91 o 
  10   4   0      956.64      904.20     47.46 o 
  12   4   0       23.83       25.61      5.57 o 
  14   4   0        7.83        1.77      5.44 o 
   1   5   0       17.72       25.67      1.43 o 
   3   5   0      686.39      621.93      9.83 o 
   5   5   0       15.18       24.42      3.11 o 
   7   5   0        9.22       12.23      1.88 o 
   9   5   0      575.64      563.00     12.24 o 
  11   5   0        2.17        3.63      5.30 o 
  13   5   0       57.20       68.91      9.70 o 
   0   6   0      262.77      318.49      9.02 o 
   2   6   0     9550.51     9907.21    145.49 o 
   4   6   0        9.27       21.87      1.89 o 
   6   6   0      447.86      403.01      7.97 o 
   8   6   0      150.60      133.20      5.29 o 
  10   6   0      101.69       94.82      8.16 o 
  12   6   0       31.47       39.62      6.43 o 
   1   7   0      993.53      961.89     15.11 o 
   3   7   0     6870.65     7118.19     92.94 o 
   5   7   0      185.89      224.37      5.17 o 
   7   7   0      247.49      263.88      7.51 o 
   9   7   0       72.69       54.49      6.64 o 
  11   7   0      896.33      941.67     30.19 o 
  13   7   0       26.70       37.08     10.01 o 
   0   8   0     3829.25     3989.93     88.48 o 
   2   8   0      170.88      167.74      4.92 o 
   4   8   0     1578.42     1606.70     24.06 o 
   6   8   0     1662.17     1618.65     45.74 o 
   8   8   0       10.17       10.09      3.72 o 
  10   8   0       10.89        9.49      4.45 o 
  12   8   0      121.25      132.94     12.33 o 
   1   9   0     2732.11     2827.88     44.87 o 
   3   9   0        1.89       10.48      6.07 o 
   5   9   0      579.99      529.97     13.50 o 
   7   9   0      104.21       94.70      6.79 o 
   9   9   0       46.06       38.44      5.58 o 
  11   9   0       32.36       24.55      6.07 o 
   0  10   0      350.47      325.63     10.43 o 
   2  10   0      568.37      602.01     14.94 o 
   4  10   0        2.96        7.77      2.92 o 
   6  10   0       54.89       63.94      8.93 o 
   8  10   0        0.19        3.23      4.89 o 
  10  10   0        6.62        3.84      4.81 o 
  12  10   0        6.40        5.22      5.86 o 
   1  11   0      184.45      146.22     13.41 o 
   3  11   0      543.95      487.63     30.74 o 
   5  11   0       15.17       12.06      4.24 o 
   7  11   0      184.06      174.06      9.75 o 
   9  11   0      480.21      473.57     15.46 o 
  11  11   0        1.19       -3.34      4.89 o 
   0  12   0       78.40       98.48     10.85 o 
   2  12   0      218.71      206.45     14.02 o 
   4  12   0       29.64       15.30      5.44 o 
   6  12   0      243.70      230.04     15.86 o 
   8  12   0       62.05       77.75      6.68 o 
  10  12   0        0.29       12.14      6.99 o 
   1  13   0      250.68      267.29     22.12 o 
   3  13   0        1.04       -2.26      7.01 o 
   5  13   0       57.02       54.13      5.79 o 
   7  13   0        1.49        6.05      4.82 o 
   9  13   0      343.63      348.12     12.97 o 
   0  14   0     4246.34     4257.95    161.07 o 
   2  14   0       72.65       59.62     14.19 o 
   4  14   0      433.84      367.01     24.62 o 
   6  14   0        8.64        4.90      9.02 o 
   8  14   0        1.58        3.46      5.44 o 
   1  15   0      402.16      430.64     28.38 o 
   3  15   0      141.84      169.12     12.94 o 
   5  15   0      203.31      154.34     16.24 o 
   7  15   0        5.06       12.41      9.22 o 
   0  16   0      158.14      159.40     16.69 o 
   2  16   0       86.29       83.10     11.03 o 
   4  16   0        2.08        5.84     10.01 o 
   6  16   0        0.05       -0.74      9.98 o 
   1  17   0        6.58        4.60      8.42 o 
   3  17   0       30.52       32.99     11.17 o 
   5  17   0        8.17       12.94     10.73 o 
   0  18   0       47.82       60.09     22.53 o 
   2  18   0        1.47        6.04      9.83 o 
 -13   1   1       50.33       56.95      5.90 o 
 -11   1   1      723.07      668.86     18.58 o 
  -9   1   1       19.56       24.42      3.21 o 
  -7   1   1      496.39      373.18     12.94 o 
  -5   1   1     2348.98     2353.51     44.12 o 
  -3   1   1    39942.93    37271.84    546.79 o 
  -1   1   1     4507.41     4604.13     81.25 o 
   1   1   1      835.60      796.75     15.06 o 
   3   1   1     1364.54     1160.39     21.98 o 
   5   1   1     1456.86     1384.29     28.10 o 
   7   1   1     2251.19     2366.37     52.22 o 
   9   1   1      171.75      143.32     12.10 o 
  11   1   1       78.05       89.94      6.18 o 
  13   1   1        0.11        7.06      3.80 o 
 -14   2   1        9.35        5.20      3.80 o 
 -12   2   1       83.99       86.72      6.18 o 
 -10   2   1       24.06       30.26      7.09 o 
  -8   2   1      887.17      841.41     29.21 o 
  -6   2   1     3937.35     4096.51     69.44 o 
  -4   2   1     6269.30     6279.37     95.33 o 
  -2   2   1      432.75      423.72      7.27 o 
   0   2   1     2254.13     2407.49     39.88 o 
   2   2   1     3613.73     3857.60     58.27 o 
   4   2   1        0.46        0.00      1.11 o 
   6   2   1        1.03       -0.67      1.35 o 
   8   2   1      256.68      227.40      8.20 o 
  10   2   1       16.81        6.52      3.21 o 
  12   2   1       16.62       25.99      4.40 o 
  14   2   1        0.35       -3.80      3.80 o 
 -13   3   1        1.23        2.63      3.13 o 
 -11   3   1      764.58      779.48     20.89 o 
  -9   3   1      449.86      435.42     11.23 o 
  -7   3   1      139.28      185.56      6.52 o 
  -5   3   1      256.31      219.67      5.30 o 
  -3   3   1     4316.28     4226.96    116.04 o 
  -1   3   1       15.26       13.22      2.38 o 
   1   3   1       87.54       75.90      4.54 o 
   3   3   1     9908.22     9678.34    138.55 o 
   5   3   1      264.51      253.22     15.66 o 
   7   3   1      460.31      545.35     12.32 o 
   9   3   1     2285.04     2216.85     50.43 o 
  11   3   1       27.23       34.70      4.40 o 
  13   3   1        8.48       16.41      4.22 o 
 -14   4   1       19.84       24.78      4.80 o 
 -12   4   1       77.50       78.84      5.54 o 
 -10   4   1      568.07      542.63     14.04 o 
  -8   4   1       23.29       19.43      2.43 o 
  -6   4   1     2166.86     2274.05     33.45 o 
  -4   4   1     2002.69     1922.50     29.05 o 
  -2   4   1     1070.18     1114.24     18.64 o 
   0   4   1     1839.03     1872.40     34.45 o 
   2   4   1        3.92        0.71      0.54 o 
   4   4   1      145.17      124.15      6.02 o 
   6   4   1      916.25      876.48     16.50 o 
   8   4   1     1468.14     1352.56     26.70 o 
  10   4   1      188.31      188.29      8.34 o 
  12   4   1      102.76      114.54      7.01 o 
 -13   5   1      136.61      114.44      7.10 o 
 -11   5   1        8.14        5.04      2.66 o 
  -9   5   1       14.19       10.41      2.38 o 
  -7   5   1      548.49      559.08     10.70 o 
  -5   5   1      360.19      372.99      7.20 o 
  -3   5   1    10014.32    10329.08    133.83 o 
  -1   5   1      364.93      348.61      6.80 o 
   1   5   1     1394.37     1332.38     20.36 o 
   3   5   1     8851.77     9123.24    122.09 o 
   5   5   1      970.53      965.36     16.05 o 
   7   5   1       13.99       10.16      1.99 o 
   9   5   1     1527.15     1568.68     31.76 o 
  11   5   1      179.89      171.17     11.33 o 
  13   5   1       55.99       45.26      8.04 o 
 -14   6   1      248.11      258.37     16.27 o 
 -12   6   1        0.77        0.14      4.40 o 
 -10   6   1        0.95       -1.95      2.45 o 
  -8   6   1       17.87       12.94      3.25 o 
  -6   6   1      567.84      619.65     10.83 o 
  -4   6   1     2238.09     2221.15     33.59 o 
  -2   6   1      297.57      247.18      6.24 o 
   0   6   1     1343.85     1399.43     23.88 o 
   2   6   1      240.67      289.97      4.97 o 
   4   6   1      264.88      336.29      6.50 o 
   6   6   1      735.60      625.41     44.24 o 
   8   6   1      187.01      187.64     18.67 o 
  10   6   1     1320.31     1395.78     38.02 o 
  12   6   1      196.82      216.55     12.88 o 
 -13   7   1       92.26      132.29     10.17 o 
 -11   7   1       49.39       46.68      6.67 o 
  -9   7   1       10.20        6.02      3.85 o 
  -7   7   1      401.43      368.70      8.41 o 
  -5   7   1     1520.93     1530.86     23.24 o 
  -3   7   1      120.64      125.05      9.03 o 
  -1   7   1      778.81      890.53     16.50 o 
   1   7   1     2732.98     2657.10     36.86 o 
   3   7   1      109.99      146.12      4.50 o 
   5   7   1       79.08       74.20      3.48 o 
   7   7   1      212.06      202.52     10.35 o 
   9   7   1        0.24       -3.46      3.46 o 
  11   7   1        0.12        1.74      4.85 o 
  13   7   1       20.91       30.57      7.39 o 
 -12   8   1      110.00       92.03      8.80 o 
 -10   8   1        2.42       -3.77      3.77 o 
  -8   8   1       57.70       59.49      6.20 o 
  -6   8   1     1781.01     1671.08     28.42 o 
  -4   8   1     1865.48     1738.02     25.77 o 
  -2   8   1        0.44        2.06      1.07 o 
   0   8   1     3661.37     3690.25     55.97 o 
   2   8   1       41.83       33.30      1.71 o 
   4   8   1      127.61      132.15      8.00 o 
   6   8   1       30.59       20.04      4.35 o 
   8   8   1      334.09      347.29     12.90 o 
  10   8   1      207.06      190.16     11.99 o 
  12   8   1       24.49       31.22      6.75 o 
 -11   9   1        0.77        2.50      4.40 o 
  -9   9   1      352.87      342.90     12.29 o 
  -7   9   1       98.24      105.82      8.69 o 
  -5   9   1        3.61        2.72      2.94 o 
  -3   9   1        8.54       12.77      2.25 o 
  -1   9   1      581.28      539.21     10.55 o 
   1   9   1       56.93       59.69      4.55 o 
   3   9   1      582.87      496.81     43.42 o 
   5   9   1      857.21      813.84     23.06 o 
   7   9   1       92.06      113.38      6.75 o 
   9   9   1        2.91       -2.71      3.61 o 
  11   9   1      105.15      126.53     11.68 o 
 -12  10   1        8.76        2.28      5.56 o 
 -10  10   1        0.61       -0.57      4.18 o 
  -8  10   1       97.01      131.37      7.95 o 
  -6  10   1      196.62      212.54     16.98 o 
  -4  10   1      647.30      599.59     19.76 o 
  -2  10   1     1343.79     1362.45     32.25 o 
   0  10   1       29.36       21.82      2.31 o 
   2  10   1      189.66      177.64      6.34 o 
   4  10   1        3.84        2.06      2.60 o 
   6  10   1      121.98      123.80      7.57 o 
   8  10   1      417.63      384.03     16.20 o 
  10  10   1      107.26      105.83      8.33 o 
 -11  11   1       63.38       67.60     12.98 o 
  -9  11   1       52.40       62.00      7.46 o 
  -7  11   1        0.20       -0.36      3.67 o 
  -5  11   1        2.41        3.11      2.96 o 
  -3  11   1       58.33       48.06      5.00 o 
  -1  11   1       39.23       48.55      6.56 o 
   1  11   1       26.60       24.76      5.64 o 
   3  11   1      528.62      529.46     15.63 o 
   5  11   1       11.43        6.48      4.96 o 
   7  11   1        0.24       -2.89      3.61 o 
   9  11   1       81.22       88.84      7.95 o 
  11  11   1        5.87        7.17      5.82 o 
 -10  12   1       11.38        0.07      4.35 o 
  -8  12   1        6.04       20.50      5.24 o 
  -6  12   1      618.82      580.92     17.21 o 
  -4  12   1      329.51      305.13     12.39 o 
  -2  12   1      103.07      130.20      9.02 o 
   0  12   1      233.33      264.09     13.53 o 
   2  12   1        4.03        5.89      3.46 o 
   4  12   1       57.13       50.86      5.69 o 
   6  12   1       92.13       92.28      9.13 o 
   8  12   1       63.20       84.15     11.97 o 
  10  12   1        6.33        5.84      5.07 o 
  -9  13   1       82.19       66.86      7.29 o 
  -7  13   1       37.38       25.31      8.33 o 
  -5  13   1      116.90      126.64     13.09 o 
  -3  13   1      825.99      807.35     25.76 o 
  -1  13   1       19.42       30.04      8.26 o 
   1  13   1      521.98      518.23     38.39 o 
   3  13   1      298.14      295.01     17.44 o 
   5  13   1        3.25        1.71      4.18 o 
   7  13   1      369.00      333.80     22.04 o 
   9  13   1       57.52       60.65      7.71 o 
  -8  14   1       22.68       31.08     12.35 o 
  -6  14   1      116.39      131.88     16.44 o 
  -4  14   1      236.38      257.44     35.05 o 
  -2  14   1      875.47      904.11     34.23 o 
   0  14   1      171.43      187.87     13.94 o 
   2  14   1      361.37      346.55     27.40 o 
   4  14   1       39.82       37.61     11.27 o 
   6  14   1        1.73        0.74      7.82 o 
   8  14   1       26.30       25.54      5.88 o 
  -7  15   1       21.50        8.00      9.57 o 
  -5  15   1        2.13        0.49      8.54 o 
  -3  15   1      121.83      113.84     12.80 o 
  -1  15   1        1.09       -6.18      6.18 o 
   1  15   1       32.89       40.85      7.95 o 
   3  15   1       55.39       31.77      8.20 o 
   5  15   1       17.53       19.63      8.18 o 
   7  15   1       19.70       22.95     12.39 o 
  -6  16   1      255.82      276.88     18.25 o 
  -4  16   1       13.76       14.71     10.91 o 
  -2  16   1        3.13        2.95      7.60 o 
   0  16   1      319.72      393.17     16.40 o 
   2  16   1       28.36       22.20      9.34 o 
   4  16   1        4.39        6.23      8.62 o 
   6  16   1       37.30       38.48     10.43 o 
  -5  17   1       23.44       24.59     12.60 o 
  -3  17   1       15.05        5.79      9.10 o 
  -1  17   1        3.03       -0.83      8.85 o 
   1  17   1       18.75       26.66      9.57 o 
   3  17   1        1.97        5.74      7.93 o 
   5  17   1        0.98        6.26     11.21 o 
  -2  18   1        4.90       11.13     10.19 o 
   0  18   1        0.40        1.35      8.54 o 
   2  18   1        9.11        5.41     10.91 o 
 -14   0   2        0.13        1.67      5.01 o 
 -12   0   2      694.33      709.38     27.54 o 
 -10   0   2      493.71      514.09     20.86 o 
  -8   0   2      736.46      737.76     25.87 o 
  -6   0   2     3929.71     3950.00    118.51 o 
  -4   0   2     6782.50     6781.89    149.21 o 
  -2   0   2     8494.79     8753.28    191.50 o 
   0   0   2        4.96       -0.83      0.83 o 
   2   0   2     9661.95    10068.20    297.11 o 
   4   0   2     9445.30    10676.60    315.47 o 
   6   0   2     3127.17     3198.89     98.48 o 
   8   0   2        0.51        4.17      3.34 o 
  10   0   2      103.21      125.18     10.01 o 
  12   0   2       11.70       12.52      5.84 o 
 -15   1   2        6.63       11.68      4.72 o 
 -13   1   2      125.10      117.09      7.36 o 
 -11   1   2      980.95     1014.04     25.67 o 
  -9   1   2        5.52        5.01      2.36 o 
  -7   1   2      382.88      376.92     10.31 o 
  -5   1   2     3411.74     3289.02     49.73 o 
  -3   1   2    43729.00    41589.50    552.98 o 
  -1   1   2      261.81      278.24      5.21 o 
   1   1   2    31811.03    28391.10   1490.26 o 
   3   1   2      452.63      481.88      9.79 o 
   5   1   2     7414.85     7425.55    156.68 o 
   7   1   2      379.86      326.36     10.31 o 
   9   1   2      311.59      298.27     15.44 o 
  11   1   2      182.75      197.60      9.13 o 
  13   1   2        6.95        0.06      4.59 o 
 -14   2   2        2.79        0.38      3.21 o 
 -12   2   2      296.44      299.89     11.17 o 
 -10   2   2      590.55      538.70     15.04 o 
  -8   2   2     2766.26     2631.78     46.22 o 
  -6   2   2      930.55      988.01     16.64 o 
  -4   2   2     4957.18     4863.00     63.56 o 
  -2   2   2     3002.53     2955.47     45.22 o 
   0   2   2     7817.27     8007.17    104.79 o 
   2   2   2     1589.46     1542.25     23.99 o 
   4   2   2      631.29      641.69     13.29 o 
   6   2   2      669.70      736.10     15.56 o 
   8   2   2      416.52      413.59     12.68 o 
  10   2   2      259.76      265.67     10.31 o 
  12   2   2       87.82       89.65      7.01 o 
 -13   3   2      149.34      137.18     10.52 o 
 -11   3   2        0.82        1.76      2.92 o 
  -9   3   2      219.04      228.01      7.92 o 
  -7   3   2        0.79        2.36      1.17 o 
  -5   3   2     1911.60     1981.16     26.95 o 
  -3   3   2     3148.94     2977.64     40.21 o 
  -1   3   2     8852.51     9002.84    117.09 o 
   1   3   2     3318.42     3396.48     49.53 o 
   3   3   2      198.52      201.91      5.08 o 
   5   3   2        0.25        1.87      1.35 o 
   7   3   2       27.91       23.81      2.72 o 
   9   3   2       53.05       57.15      4.99 o 
  11   3   2       97.68       77.37     10.01 o 
  13   3   2       74.53       86.71     10.59 o 
 -14   4   2        6.84        8.29      4.90 o 
 -12   4   2      239.13      251.91      9.27 o 
 -10   4   2       39.46       31.02      3.61 o 
  -8   4   2     1060.63     1068.37     18.07 o 
  -6   4   2      114.90      131.93      4.60 o 
  -4   4   2       31.45        6.19      1.30 o 
  -2   4   2      527.07      506.64     15.27 o 
   0   4   2      144.04      138.74      4.53 o 
   2   4   2     2080.31     1959.88     29.56 o 
   4   4   2      115.74      126.90      3.86 o 
   6   4   2     1051.37     1008.20     17.90 o 
   8   4   2     1113.03     1033.35     21.19 o 
  10   4   2      464.54      437.60     14.10 o 
  12   4   2        1.65       -3.13      4.75 o 
 -13   5   2       42.08       52.22      5.49 o 
 -11   5   2        1.40       -2.62      2.62 o 
  -9   5   2       67.13       58.10      4.46 o 
  -7   5   2     1622.73     1644.74     29.64 o 
  -5   5   2     1021.56     1150.74     19.87 o 
  -3   5   2        0.00       -1.19      1.19 o 
  -1   5   2        0.01       -0.69      0.69 o 
   1   5   2     2732.47     2814.37     49.90 o 
   3   5   2     4351.32     4413.56     63.59 o 
   5   5   2      173.58      134.49      6.14 o 
   7   5   2     1333.77     1245.66     22.93 o 
   9   5   2       98.00       91.88      6.75 o 
  11   5   2      169.26      134.54     26.71 o 
  13   5   2       14.27       20.80      7.51 o 
 -14   6   2      362.71      451.98     25.04 o 
 -12   6   2        5.46        4.85      3.21 o 
 -10   6   2       53.99       55.73      4.35 o 
  -8   6   2      275.21      265.09      6.54 o 
  -6   6   2      392.29      464.87      9.00 o 
  -4   6   2      520.84      520.53      9.42 o 
  -2   6   2      101.67      104.79      5.19 o 
   0   6   2      394.53      530.20      8.80 o 
   2   6   2        1.17        6.75      2.43 o 
   4   6   2     1237.20     1348.32     22.32 o 
   6   6   2      794.50      741.44     14.44 o 
   8   6   2        0.62       -0.07      3.67 o 
  10   6   2      569.88      542.79     18.97 o 
  12   6   2      371.95      438.16     28.79 o 
 -13   7   2        1.34       -3.81      4.54 o 
 -11   7   2       51.17       55.12      6.92 o 
  -9   7   2        4.34        1.52      1.91 o 
  -7   7   2     1290.45     1240.77     21.31 o 
  -5   7   2      122.53       97.48      3.32 o 
  -3   7   2        0.18        0.56      0.90 o 
  -1   7   2     3709.51     3840.40     56.50 o 
   1   7   2     4338.67     4806.27     76.12 o 
   3   7   2     4124.79     4194.97     63.54 o 
   5   7   2     2620.89     2517.63     48.38 o 
   7   7   2      362.65      346.29     14.04 o 
   9   7   2      157.99      133.72     10.97 o 
  11   7   2      120.63      111.34      9.31 o 
 -12   8   2       79.66       92.49      8.58 o 
 -10   8   2      245.67      247.90     13.19 o 
  -8   8   2        1.79        0.12      3.01 o 
  -6   8   2       74.72       62.27      6.04 o 
  -4   8   2      147.30      173.14     11.80 o 
  -2   8   2        0.62        1.86      1.08 o 
   0   8   2      402.97      442.38      9.79 o 
   2   8   2       44.24       83.60      6.00 o 
   4   8   2      688.02      670.74     19.08 o 
   6   8   2      341.61      316.26     24.38 o 
   8   8   2       43.07       48.06      5.84 o 
  10   8   2        0.31       -4.35      4.35 o 
  12   8   2      234.09      271.27     14.32 o 
 -13   9   2        3.24       -0.54      4.59 o 
 -11   9   2       17.29       14.16      4.78 o 
  -9   9   2        7.52        3.83      3.79 o 
  -7   9   2      536.11      505.51     14.51 o 
  -5   9   2      169.77      189.49     11.60 o 
  -3   9   2        8.86       13.55      1.77 o 
  -1   9   2      249.79      237.27     13.61 o 
   1   9   2      826.69      848.66     21.70 o 
   3   9   2       22.10       19.22      3.89 o 
   5   9   2        1.68        4.52      2.74 o 
   7   9   2      115.87      109.26      7.46 o 
   9   9   2      285.74      270.79     12.28 o 
  11   9   2      207.54      249.38     15.70 o 
 -12  10   2        5.80        4.42      5.60 o 
 -10  10   2        0.05       -3.79      3.79 o 
  -8  10   2       12.14        3.13      3.46 o 
  -6  10   2        0.24       -2.30      2.99 o 
  -4  10   2       95.26       95.90      3.94 o 
  -2  10   2      375.03      391.78     11.48 o 
   0  10   2       78.14       64.90      5.46 o 
   2  10   2      473.62      466.80     13.09 o 
   4  10   2       52.04       52.78      5.87 o 
   6  10   2      370.53      383.30     29.76 o 
   8  10   2       26.52       39.49      6.61 o 
  10  10   2       12.72        8.70      5.69 o 
 -11  11   2      106.10      117.61     10.21 o 
  -9  11   2      427.85      375.72     12.57 o 
  -7  11   2       18.87       15.55      4.42 o 
  -5  11   2       31.18       48.59     10.67 o 
  -3  11   2      297.36      321.38     15.82 o 
  -1  11   2      264.91      246.81     18.55 o 
   1  11   2       24.06       23.30      3.89 o 
   3  11   2        0.16        1.67      4.61 o 
   5  11   2        6.62        5.72      3.89 o 
   7  11   2      351.34      376.47     14.92 o 
   9  11   2       18.80       16.63      5.70 o 
 -10  12   2       14.31       22.47      5.97 o 
  -8  12   2      113.04      105.46      7.60 o 
  -6  12   2        6.42       -1.38      2.96 o 
  -4  12   2      921.31      914.72     28.54 o 
  -2  12   2      744.25      770.02     24.59 o 
   0  12   2        0.13       -2.94      2.94 o 
   2  12   2      733.07      693.81     21.42 o 
   4  12   2       10.11        4.81      3.26 o 
   6  12   2        2.32        1.87      4.30 o 
   8  12   2        3.07        5.56      5.07 o 
  10  12   2       39.14       45.70      7.98 o 
  -9  13   2       84.90       90.19      8.32 o 
  -7  13   2       13.72       20.13      8.95 o 
  -5  13   2       93.95       91.96      9.45 o 
  -3  13   2     2075.67     2066.75     58.22 o 
  -1  13   2       17.84       15.19      6.94 o 
   1  13   2      996.01     1026.55     29.79 o 
   3  13   2      123.28      109.47     14.52 o 
   5  13   2       14.12       21.34      6.80 o 
   7  13   2       23.29        6.95      5.05 o 
   9  13   2        5.81       12.91      5.12 o 
  -8  14   2       79.69       82.96     17.53 o 
  -6  14   2       27.65       33.38      8.26 o 
  -4  14   2        3.33       -1.22      7.01 o 
  -2  14   2        2.57        7.74      6.41 o 
   0  14   2      132.40      127.92     14.19 o 
   2  14   2      168.51      173.57     20.03 o 
   4  14   2      782.80      618.05     46.32 o 
   6  14   2      133.76      118.15      8.41 o 
   8  14   2        1.09        0.71      5.41 o 
  -7  15   2      104.09      127.32     10.62 o 
  -5  15   2       45.09       39.27     10.81 o 
  -3  15   2      412.47      351.88     64.68 o 
  -1  15   2        3.02        2.85      7.01 o 
   1  15   2      534.31      473.24     29.21 o 
   3  15   2       37.61       38.43     10.80 o 
   5  15   2       97.05      118.70     18.78 o 
   7  15   2        1.95       -2.06     10.49 o 
  -6  16   2       93.14      127.20     21.28 o 
  -4  16   2        0.01        6.62      8.54 o 
  -2  16   2       32.95       49.24     14.19 o 
   0  16   2       98.54       87.63     12.50 o 
   2  16   2        0.03       -4.35      8.54 o 
   4  16   2       26.13       33.00     15.86 o 
   6  16   2       15.74        2.35      8.70 o 
  -5  17   2       26.00       26.88     12.22 o 
  -3  17   2       38.79       45.33     10.43 o 
  -1  17   2        3.47       -1.26      9.72 o 
   1  17   2        1.12        4.57      9.98 o 
   3  17   2       28.21       20.24     10.21 o 
  -2  18   2        6.93        5.42     10.62 o 
   0  18   2        1.18        1.18      9.98 o 
 -15   1   3        0.03       -1.25      5.42 o 
 -13   1   3       40.37       34.24      4.72 o 
 -11   1   3      265.73      256.67     10.85 o 
  -9   1   3        0.02        0.00      1.77 o 
  -7   1   3     1577.53     1614.98     38.14 o 
  -5   1   3      648.90      526.44      8.61 o 
  -3   1   3    18476.65    17598.52    211.46 o 
  -1   1   3       51.40       67.00      1.76 o 
   1   1   3    15299.35    14655.46    290.91 o 
   3   1   3      432.09      348.99      8.16 o 
   5   1   3     1306.40     1631.56     36.88 o 
   7   1   3      143.25      153.07     22.12 o 
   9   1   3       10.71        7.51      3.34 o 
  11   1   3      141.51      151.47      8.26 o 
  13   1   3       32.76       32.55      5.31 o 
 -14   2   3       42.71       38.31      4.99 o 
 -12   2   3       80.85       77.25      5.90 o 
 -10   2   3      186.19      194.04      7.67 o 
  -8   2   3      267.93      257.84      6.75 o 
  -6   2   3       71.86       82.86      3.05 o 
  -4   2   3    10571.08    10057.38    136.85 o 
  -2   2   3    96521.59    81311.43   1063.09 o 
   0   2   3     4552.19     4773.65     71.80 o 
   2   2   3       80.58       66.13      3.09 o 
   4   2   3     1802.19     1740.16     34.73 o 
   6   2   3     1273.62     1174.01     30.04 o 
   8   2   3       37.66       34.04      3.80 o 
  10   2   3      201.47      210.96      9.13 o 
  12   2   3       35.75       46.42      5.58 o 
 -15   3   3        4.54        6.11      4.78 o 
 -13   3   3      298.29      277.71     13.42 o 
 -11   3   3      358.36      324.44     10.28 o 
  -9   3   3      941.95      966.13     16.64 o 
  -7   3   3        9.18        2.43      1.37 o 
  -5   3   3     5626.35     5382.85     70.39 o 
  -3   3   3      917.44      774.56     13.50 o 
  -1   3   3     1875.81     1983.16     29.11 o 
   1   3   3      546.25      662.69     10.47 o 
   3   3   3       57.00       77.72      3.88 o 
   5   3   3       76.60      100.27      4.47 o 
   7   3   3        0.07        0.05      1.98 o 
   9   3   3        5.32        4.17      2.95 o 
  11   3   3        2.75       -0.83      3.54 o 
  13   3   3      157.39      131.34     12.02 o 
 -14   4   3        7.14        2.57      3.88 o 
 -12   4   3       83.19       94.90      6.24 o 
 -10   4   3      974.35     1001.77     20.53 o 
  -8   4   3      269.02      253.39     10.98 o 
  -6   4   3     1366.17     1497.10     22.38 o 
  -4   4   3     9191.61     9310.98    122.12 o 
  -2   4   3     1746.22     1516.04     21.85 o 
   0   4   3     1277.39     1400.89     22.48 o 
   2   4   3     6789.49     6995.69    101.68 o 
   4   4   3      356.28      330.97     14.58 o 
   6   4   3      189.09      170.84     10.60 o 
   8   4   3     1403.87     1392.04     28.51 o 
  10   4   3       51.24       56.88      5.07 o 
  12   4   3      268.02      265.16     15.52 o 
 -13   5   3       34.61       46.52      4.76 o 
 -11   5   3      106.03      119.31     10.72 o 
  -9   5   3      643.68      662.41     14.50 o 
  -7   5   3       29.12       41.81      4.36 o 
  -5   5   3     3262.94     3445.11     47.30 o 
  -3   5   3      247.34      290.62      6.78 o 
  -1   5   3      694.92      684.04     12.67 o 
   1   5   3    10516.34    10661.13    171.88 o 
   3   5   3      740.19      748.23     13.97 o 
   5   5   3      100.67       70.74      3.63 o 
   7   5   3        0.01        1.64      2.00 o 
   9   5   3      165.19      173.65     13.36 o 
  11   5   3       75.05       65.93      8.59 o 
 -14   6   3        6.45        5.50      5.51 o 
 -12   6   3        2.76        2.98      3.04 o 
 -10   6   3        0.67        1.13      1.67 o 
  -8   6   3      608.33      608.70     12.22 o 
  -6   6   3      138.53      165.06      5.06 o 
  -4   6   3       81.23       68.06      7.94 o 
  -2   6   3     3048.21     3184.08     44.72 o 
   0   6   3     1246.52     1437.89     27.47 o 
   2   6   3      524.34      541.18     14.78 o 
   4   6   3     2221.35     2326.96     37.14 o 
   6   6   3     1770.32     1705.36     29.95 o 
   8   6   3     2405.09     2438.14     50.60 o 
  10   6   3        0.10        1.31      4.46 o 
  12   6   3       22.56       27.89      7.70 o 
 -13   7   3        0.02       -4.49      4.49 o 
 -11   7   3       30.27       38.36      4.18 o 
  -9   7   3        0.03       -0.03      1.92 o 
  -7   7   3       52.88       45.84      2.69 o 
  -5   7   3       77.79      104.26      5.26 o 
  -3   7   3      101.78      112.71      5.30 o 
  -1   7   3     2509.42     2583.44     40.14 o 
   1   7   3      876.30      826.72     18.66 o 
   3   7   3      131.93      148.04     11.48 o 
   5   7   3      472.80      453.67     13.29 o 
   7   7   3       12.79        7.42      4.15 o 
   9   7   3      121.48      132.31      8.85 o 
  11   7   3       56.01       54.15      8.56 o 
 -12   8   3        0.34       -2.25      4.44 o 
 -10   8   3      121.54      122.88      6.87 o 
  -8   8   3        6.24        2.68      1.60 o 
  -6   8   3        6.81        6.98      1.49 o 
  -4   8   3       30.85       32.46      2.29 o 
  -2   8   3      162.73      194.15      5.41 o 
   0   8   3       55.70       64.75      7.59 o 
   2   8   3       14.80       12.50      3.34 o 
   4   8   3      114.75      128.65      7.39 o 
   6   8   3        0.04       -3.26      3.26 o 
   8   8   3      370.32      383.06     15.18 o 
  10   8   3      116.45      128.58     10.23 o 
 -13   9   3       63.54       75.45      8.26 o 
 -11   9   3        0.33       -0.74      4.38 o 
  -9   9   3       69.29       58.40     12.20 o 
  -7   9   3       83.13       79.37      4.34 o 
  -5   9   3      158.26      153.58     14.82 o 
  -3   9   3       61.67       53.15      5.31 o 
  -1   9   3      753.81      693.35     17.67 o 
   1   9   3      180.66      222.02      8.86 o 
   3   9   3      233.78      227.58      8.90 o 
   5   9   3      926.30      863.47     25.83 o 
   7   9   3      438.27      475.02     22.39 o 
   9   9   3       31.02       32.37      7.52 o 
  11   9   3      155.22      185.43     14.29 o 
 -12  10   3        0.03       -4.70      5.16 o 
 -10  10   3      281.66      274.49     11.69 o 
  -8  10   3      184.33      153.88     15.27 o 
  -6  10   3      131.57      101.54      9.90 o 
  -4  10   3       31.21       36.90      3.52 o 
  -2  10   3      583.72      636.51     17.25 o 
   0  10   3      510.66      432.51     11.56 o 
   2  10   3      158.94      153.47      8.04 o 
   4  10   3       56.51       64.83     10.16 o 
   6  10   3      377.33      340.91     26.06 o 
   8  10   3        3.34        7.26      4.68 o 
  10  10   3      154.80      190.30     10.75 o 
 -11  11   3       12.41        7.67      5.15 o 
  -9  11   3      236.93      206.73     10.94 o 
  -7  11   3       25.97       33.61      4.94 o 
  -5  11   3      299.57      310.52     11.33 o 
  -3  11   3       62.50       69.87      6.26 o 
  -1  11   3      585.85      612.31     13.67 o 
   1  11   3      671.69      622.37     18.36 o 
   3  11   3       95.68       97.68      7.52 o 
   5  11   3       28.41       31.13      6.35 o 
   7  11   3      284.99      304.06     13.17 o 
   9  11   3       69.66       50.25      7.06 o 
 -10  12   3        0.62        2.26      4.92 o 
  -8  12   3        6.36       10.39      4.18 o 
  -6  12   3      267.61      267.36     22.53 o 
  -4  12   3      781.80      782.10     35.47 o 
  -2  12   3     3314.82     3478.96     69.08 o 
   0  12   3        2.48       -3.41      3.41 o 
   2  12   3      258.22      242.37     12.11 o 
   4  12   3       28.21       19.00      4.99 o 
   6  12   3        3.70        3.39      4.71 o 
   8  12   3       11.35       16.21      5.85 o 
 -11  13   3       11.81       14.27      6.39 o 
  -9  13   3       11.18        3.27     10.81 o 
  -7  13   3       64.40       66.16     14.60 o 
  -5  13   3       72.81      110.99     10.34 o 
  -3  13   3        0.18        2.84      5.56 o 
  -1  13   3       16.00       10.61      6.16 o 
   1  13   3      743.19      766.49     19.37 o 
   3  13   3      543.58      508.62     18.48 o 
   5  13   3        6.91        3.69      4.54 o 
   7  13   3       42.06       36.59     11.97 o 
 -10  14   3       23.46       26.04     11.63 o 
  -8  14   3       19.20       18.73      9.39 o 
  -6  14   3        0.92       -1.55      8.01 o 
  -4  14   3      361.42      377.72     20.48 o 
  -2  14   3      158.23      174.25     19.71 o 
   0  14   3        4.67        2.94      6.18 o 
   2  14   3        8.35       13.22      7.60 o 
   4  14   3       26.95       38.97      6.11 o 
   6  14   3       10.19       15.49      5.11 o 
   8  14   3        8.09        9.48      5.89 o 
  -9  15   3        2.60      -10.04     10.62 o 
  -7  15   3      179.81      213.59     17.76 o 
  -5  15   3        2.54        0.00      8.85 o 
  -3  15   3      295.86      320.25     18.68 o 
  -1  15   3       10.36       10.10      9.13 o 
   1  15   3      194.89      181.99     28.38 o 
   3  15   3       21.34       17.12      8.04 o 
   5  15   3       21.24       26.29     10.62 o 
   7  15   3       32.49       18.25      7.15 o 
  -6  16   3        0.05        1.11     10.43 o 
  -4  16   3       14.78       11.20     11.17 o 
  -2  16   3       63.57       50.49     11.25 o 
   0  16   3       24.06       37.94     13.77 o 
   2  16   3       10.77       12.52      9.44 o 
   4  16   3        0.83       -0.37      9.22 o 
  -5  17   3        8.27        1.89      8.79 o 
  -3  17   3        0.15        5.63      9.02 o 
  -1  17   3      331.98      361.50     20.86 o 
   1  17   3        2.33        6.22      9.02 o 
   3  17   3       24.71       16.88     10.31 o 
  -2  18   3        2.63       14.73     11.76 o 
   0  18   3        9.26       20.51     10.31 o 
 -14   0   4       61.93       60.92      8.35 o 
 -12   0   4      383.35      373.89     17.53 o 
 -10   0   4      314.06      316.30     14.19 o 
  -8   0   4      734.88      776.27     20.20 o 
  -6   0   4      778.76      845.06     20.79 o 
  -4   0   4     1480.95     1467.43     33.74 o 
  -2   0   4     9379.35     9562.12    209.69 o 
   0   0   4     1315.77     1317.28     31.46 o 
   2   0   4     1247.66     1563.98     50.07 o 
   4   0   4     1351.27     1523.92     49.24 o 
   6   0   4       42.67       57.59      6.68 o 
   8   0   4        1.20       -3.34      3.34 o 
  10   0   4      156.85      143.55     10.85 o 
  12   0   4        6.43        4.17      5.84 o 
 -15   1   4       46.77       46.24      8.76 o 
 -13   1   4     1159.58     1155.97     29.21 o 
 -11   1   4      198.06      202.83      8.26 o 
  -9   1   4      212.76      201.62      6.34 o 
  -7   1   4      598.04      567.41     11.06 o 
  -5   1   4       20.43       48.58      2.15 o 
  -3   1   4        7.42        8.11      0.93 o 
  -1   1   4    14463.22    14165.41    187.36 o 
   1   1   4     6154.60     5869.95    256.21 o 
   3   1   4     3739.40     4005.72     71.11 o 
   5   1   4     5137.12     5737.72    122.45 o 
   7   1   4       14.44       12.14      2.95 o 
   9   1   4       54.05       64.75      5.90 o 
  11   1   4       47.15       55.39     10.43 o 
 -14   2   4        2.13       -0.83      3.54 o 
 -12   2   4      126.62      132.34      7.08 o 
 -10   2   4      139.24      140.81      9.18 o 
  -8   2   4      572.76      577.95     11.71 o 
  -6   2   4     1028.35     1024.75     15.74 o 
  -4   2   4        4.31        6.65      0.99 o 
  -2   2   4    42715.70    39822.55    734.54 o 
   0   2   4      123.26      106.74      3.01 o 
   2   2   4      248.23      288.78      7.68 o 
   4   2   4       28.33       24.07      4.69 o 
   6   2   4       92.45       81.61     10.01 o 
   8   2   4      377.92      312.50     11.17 o 
  10   2   4       51.19       46.98      5.21 o 
  12   2   4       38.75       32.31      5.58 o 
 -15   3   4       61.82       65.00      6.18 o 
 -13   3   4       10.70        8.16      4.09 o 
 -11   3   4        0.62        3.03      2.49 o 
  -9   3   4       34.56       36.38      2.83 o 
  -7   3   4        3.04        0.94      1.34 o 
  -5   3   4    10018.46     9713.85    131.58 o 
  -3   3   4    25212.67    25120.02    329.44 o 
  -1   3   4       28.46       43.62      3.42 o 
   1   3   4    10752.33    10951.34    142.78 o 
   3   3   4     1697.68     1753.00     29.06 o 
   5   3   4      331.58      384.73     10.38 o 
   7   3   4      192.55      239.77      8.68 o 
   9   3   4       80.66       70.37      5.84 o 
  11   3   4       58.25       50.07      9.18 o 
 -14   4   4       49.19       64.39      5.79 o 
 -12   4   4        9.17       10.64      3.12 o 
 -10   4   4       46.66       48.70      3.28 o 
  -8   4   4       22.66       14.79      1.92 o 
  -6   4   4     3345.39     3375.56     45.23 o 
  -4   4   4       87.55       89.35      3.73 o 
  -2   4   4       98.37       50.49      1.89 o 
   0   4   4     1184.67     1315.80     20.01 o 
   2   4   4      653.59      657.33     11.70 o 
   4   4   4        2.41       -0.30      1.40 o 
   6   4   4      412.04      410.10      9.68 o 
   8   4   4     1270.36     1215.07     23.71 o 
  10   4   4       10.96        9.71      5.29 o 
  12   4   4       38.18       72.05      9.22 o 
 -13   5   4      109.07      110.27     10.20 o 
 -11   5   4      104.36      115.79      6.87 o 
  -9   5   4       42.41       30.52      2.59 o 
  -7   5   4        1.19        0.38      1.62 o 
  -5   5   4      597.92      640.04     11.44 o 
  -3   5   4      186.00      202.24      5.90 o 
  -1   5   4     1672.78     1807.16     27.07 o 
   1   5   4    11346.61    12325.12    178.93 o 
   3   5   4      101.79      106.49      4.04 o 
   5   5   4      382.42      348.79      8.61 o 
   7   5   4     2086.19     2023.67     35.33 o 
   9   5   4      598.60      588.72     17.84 o 
  11   5   4       75.54       82.77     10.05 o 
 -14   6   4        6.80        2.27      3.99 o 
 -12   6   4        1.38        0.17      2.89 o 
 -10   6   4        7.86       18.55      2.39 o 
  -8   6   4      378.37      387.38      8.14 o 
  -6   6   4       98.85       93.53      3.50 o 
  -4   6   4     1135.22     1098.67     16.13 o 
  -2   6   4     2876.85     2851.11     44.89 o 
   0   6   4     4271.82     4738.12     80.09 o 
   2   6   4      549.21      554.90     10.21 o 
   4   6   4       45.84       58.26      5.78 o 
   6   6   4       64.27       61.80      5.98 o 
   8   6   4       87.67       88.40     16.51 o 
  10   6   4       18.74       13.40      5.74 o 
 -13   7   4        0.20        4.45      4.45 o 
 -11   7   4       60.60       68.07      6.40 o 
  -9   7   4        2.36        0.21      1.66 o 
  -7   7   4      112.99      101.67      4.77 o 
  -5   7   4       33.24       44.91      2.83 o 
  -3   7   4      157.29      128.19      3.97 o 
  -1   7   4     3120.97     3272.14     49.58 o 
   1   7   4     2866.98     3032.78     56.56 o 
   3   7   4     1456.68     1388.84     25.96 o 
   5   7   4       78.59       80.20      6.15 o 
   7   7   4     5052.82     4972.51    101.71 o 
   9   7   4       88.55       94.28     10.22 o 
  11   7   4      165.02      167.88     12.99 o 
 -14   8   4        2.63       -2.08      5.70 o 
 -12   8   4       21.97        0.67      5.08 o 
 -10   8   4        8.76        1.31      2.26 o 
  -8   8   4       21.24       16.39      2.11 o 
  -6   8   4       65.20       67.04      5.70 o 
  -4   8   4       17.37       17.87      1.59 o 
  -2   8   4      183.17      235.45      6.00 o 
   0   8   4      962.09      982.20     21.09 o 
   2   8   4      357.87      388.72     14.71 o 
   4   8   4      504.72      448.23     16.60 o 
   6   8   4     1382.25     1363.23     36.29 o 
   8   8   4      276.17      295.47     13.14 o 
  10   8   4        0.12       -4.97      4.97 o 
 -13   9   4        5.29        0.64      4.60 o 
 -11   9   4       43.65       37.77      5.58 o 
  -9   9   4       91.84       81.81      4.75 o 
  -7   9   4      607.73      565.82     11.09 o 
  -5   9   4      390.74      400.09      8.40 o 
  -3   9   4      236.16      219.84      5.67 o 
  -1   9   4     1822.89     1768.71     34.07 o 
   1   9   4     1327.31     1385.86     28.82 o 
   3   9   4      269.17      265.47     10.60 o 
   5   9   4     1158.72     1125.64     31.82 o 
   7   9   4      278.24      327.06     15.13 o 
   9   9   4       48.70       51.96      6.93 o 
 -12  10   4       25.03        9.05      4.73 o 
 -10  10   4        1.39       -0.28      4.20 o 
  -8  10   4       21.42       16.86      5.07 o 
  -6  10   4     1154.82     1102.76     19.68 o 
  -4  10   4      181.96      209.03      7.24 o 
  -2  10   4      815.41      751.57     16.47 o 
   0  10   4      651.62      583.18     17.73 o 
   2  10   4        0.04        1.21      3.13 o 
   4  10   4       42.34       39.42      5.35 o 
   6  10   4      938.96      854.71     41.14 o 
   8  10   4       29.48       32.58      6.01 o 
  10  10   4       51.25       51.32      8.84 o 
 -11  11   4      213.44      209.24     10.37 o 
  -9  11   4       35.71       31.74      5.47 o 
  -7  11   4      123.65      109.30     12.52 o 
  -5  11   4      201.18      195.94      7.17 o 
  -3  11   4      235.10      275.98      9.38 o 
  -1  11   4      430.70      387.69     11.20 o 
   1  11   4      119.19      128.43      7.65 o 
   3  11   4      101.99      101.06      8.48 o 
   5  11   4       29.90       25.98      5.15 o 
   7  11   4      131.32      133.02     12.12 o 
   9  11   4       93.80       94.60      9.07 o 
 -10  12   4       67.27       89.23      8.68 o 
  -8  12   4        1.19       -2.30      7.36 o 
  -6  12   4      103.09      108.97     21.70 o 
  -4  12   4     1839.27     1926.80     37.40 o 
  -2  12   4     1874.03     1905.68     35.97 o 
   0  12   4      179.52      209.90      9.81 o 
   2  12   4      276.83      282.81     10.53 o 
   4  12   4        2.26       -3.85      3.85 o 
   6  12   4      122.20      128.23     10.55 o 
   8  12   4       59.72       54.69      7.94 o 
 -11  13   4       30.94       31.30     13.58 o 
  -9  13   4       71.25       79.62     15.13 o 
  -7  13   4        0.63        1.88      8.20 o 
  -5  13   4      101.40      117.45      9.98 o 
  -3  13   4      152.53      196.69     14.27 o 
  -1  13   4       90.91       89.29      6.23 o 
   1  13   4      316.81      308.25     22.94 o 
   3  13   4       37.37       33.76      6.80 o 
   5  13   4       15.50        2.28      4.39 o 
   7  13   4        6.73        8.89      5.65 o 
 -10  14   4        7.23        4.20      9.98 o 
  -8  14   4      241.78      307.77     30.04 o 
  -6  14   4       18.78       19.28      8.62 o 
  -4  14   4       66.79       75.72     10.85 o 
  -2  14   4        5.89        2.94      5.58 o 
   0  14   4       93.64       79.02     12.97 o 
   2  14   4        0.85        1.22      3.89 o 
   4  14   4        0.73        0.43      4.63 o 
   6  14   4       71.84       93.83      8.52 o 
  -9  15   4       18.09       25.56     10.80 o 
  -7  15   4       41.28       43.13      9.10 o 
  -5  15   4        2.35        0.56      7.82 o 
  -3  15   4        1.11        0.77      7.95 o 
  -1  15   4        0.29       -5.01      6.49 o 
   1  15   4      169.28      192.72     30.46 o 
   3  15   4      102.96       74.43     12.52 o 
   5  15   4       22.31        5.49      5.71 o 
  -6  16   4       10.43        5.41     10.91 o 
  -4  16   4       83.44      101.74     14.02 o 
  -2  16   4      128.79      131.52     15.13 o 
   0  16   4       49.62       52.80     12.68 o 
   2  16   4        7.79        8.12      8.79 o 
   4  16   4        0.25       -2.04     10.43 o 
  -5  17   4       46.95       58.58     14.19 o 
  -3  17   4       20.77       10.64      9.39 o 
  -1  17   4        0.26        3.76      9.44 o 
   1  17   4        1.23       -1.13      8.20 o 
   3  17   4        0.02        3.36      9.83 o 
 -15   1   5        1.63        2.63      3.80 o 
 -13   1   5       92.19       98.30      6.77 o 
 -11   1   5        1.48       -2.36      2.36 o 
  -9   1   5       31.68       33.77      4.03 o 
  -7   1   5      117.82      130.63     11.33 o 
  -5   1   5      319.44      317.51      6.24 o 
  -3   1   5      180.63      195.44      3.37 o 
  -1   1   5     3179.07     3000.65     38.11 o 
   1   1   5     3941.43     3671.00    546.64 o 
   3   1   5      339.49      399.87     11.80 o 
   5   1   5       26.62       50.02      4.40 o 
   7   1   5        2.26        5.42      2.95 o 
   9   1   5      295.90      274.00     10.91 o 
  11   1   5       92.21      126.72      9.60 o 
 -14   2   5       54.95       70.37      6.24 o 
 -12   2   5       45.42       47.98      8.76 o 
 -10   2   5       54.93       62.85      5.76 o 
  -8   2   5       54.38       66.84      8.79 o 
  -6   2   5    11086.57    11318.82    138.88 o 
  -4   2   5      284.63      326.27      5.23 o 
  -2   2   5      119.51       79.70      3.71 o 
   0   2   5        5.81       13.89      1.47 o 
   2   2   5      633.45      766.58     17.18 o 
   4   2   5     2764.07     2827.21     50.05 o 
   6   2   5       70.79       72.32      4.99 o 
   8   2   5        0.93        3.06      2.61 o 
  10   2   5      200.56      215.68      9.98 o 
  12   2   5        9.94        5.01      6.68 o 
 -15   3   5       24.28       29.93      8.24 o 
 -13   3   5       31.74       34.24      4.22 o 
 -11   3   5       21.73       26.50      2.96 o 
  -9   3   5      331.49      332.29      7.67 o 
  -7   3   5      525.07      508.38     14.01 o 
  -5   3   5     9447.92     9321.24    114.78 o 
  -3   3   5     1936.39     1859.49     26.26 o 
  -1   3   5      769.41      693.24     10.80 o 
   1   3   5     1977.94     2020.54     30.53 o 
   3   3   5      615.65      645.57     14.21 o 
   5   3   5      486.47      486.60     11.63 o 
   7   3   5        0.76       -2.09      2.15 o 
   9   3   5      220.60      192.97      9.13 o 
  11   3   5        4.23        4.70      5.29 o 
 -14   4   5       24.12       22.52      4.72 o 
 -12   4   5       56.10       51.71      9.06 o 
 -10   4   5      274.46      258.05      7.07 o 
  -8   4   5     2692.05     2587.27     54.99 o 
  -6   4   5     1110.43     1091.41     17.37 o 
  -4   4   5    10116.00     9781.25    131.02 o 
  -2   4   5     1805.59     1928.48     24.94 o 
   0   4   5       10.74        4.68      1.47 o 
   2   4   5     1417.57     1365.88     21.21 o 
   4   4   5       18.19       24.19      2.53 o 
   6   4   5        0.01        0.44      1.91 o 
   8   4   5      838.85      816.60     28.05 o 
  10   4   5      584.81      563.06     73.44 o 
 -15   5   5        0.01        2.49      3.69 o 
 -13   5   5        3.86        5.96      3.12 o 
 -11   5   5        4.23        1.62      2.06 o 
  -9   5   5      111.63      105.38      4.82 o 
  -7   5   5      326.99      297.34     12.61 o 
  -5   5   5      791.12      735.34     12.98 o 
  -3   5   5     8762.08     9124.04    139.30 o 
  -1   5   5      463.58      521.64      9.02 o 
   1   5   5     3343.64     3817.43     70.47 o 
   3   5   5     1028.16     1031.63     18.80 o 
   5   5   5      239.41      240.37      7.28 o 
   7   5   5      589.35      576.29     22.13 o 
   9   5   5        0.00       -1.95      5.23 o 
  11   5   5       49.88       53.02      8.59 o 
 -14   6   5       16.78       14.17      3.97 o 
 -12   6   5       99.71      111.34      5.34 o 
 -10   6   5      230.86      246.53      8.90 o 
  -8   6   5        1.14        0.21      1.39 o 
  -6   6   5     1414.23     1368.82     20.83 o 
  -4   6   5      294.62      293.28     12.57 o 
  -2   6   5      144.33      158.74     10.75 o 
   0   6   5      586.21      548.87     10.52 o 
   2   6   5        4.63        8.31      1.57 o 
   4   6   5      540.91      511.34     14.72 o 
   6   6   5     1867.59     1830.25     44.85 o 
   8   6   5        0.11       -3.34      4.33 o 
  10   6   5      177.20      192.22     22.95 o 
 -13   7   5       14.85       18.59      4.09 o 
 -11   7   5        2.70        1.30      2.13 o 
  -9   7   5       13.45        8.62      2.18 o 
  -7   7   5      210.73      240.34      5.78 o 
  -5   7   5      103.62      102.77      3.47 o 
  -3   7   5      513.09      522.39      9.70 o 
  -1   7   5      652.64      585.78     10.08 o 
   1   7   5       72.75       82.16      7.56 o 
   3   7   5       15.86        6.78      2.78 o 
   5   7   5      108.18      117.71     10.44 o 
   7   7   5      249.07      255.57     12.69 o 
   9   7   5        5.48        3.74      4.94 o 
  11   7   5        2.37        4.20      6.79 o 
 -14   8   5        1.45       -5.20      5.20 o 
 -12   8   5        0.05        0.39      2.81 o 
 -10   8   5      101.27       93.18      4.65 o 
  -8   8   5      242.02      225.82      6.31 o 
  -6   8   5       34.52       41.29      3.14 o 
  -4   8   5       70.13       76.53      4.20 o 
  -2   8   5       11.48       14.08      2.31 o 
   0   8   5        0.08        4.78      2.31 o 
   2   8   5      237.29      237.40     12.11 o 
   4   8   5       53.06       40.77      5.71 o 
   6   8   5        6.31       14.00      5.13 o 
   8   8   5      246.00      270.50     14.26 o 
  10   8   5       89.70       96.07     10.57 o 
 -13   9   5       16.77        9.54      5.22 o 
 -11   9   5       63.80       71.81      6.93 o 
  -9   9   5       14.56       15.28      2.74 o 
  -7   9   5      446.51      434.64     25.05 o 
  -5   9   5      521.53      494.90      9.36 o 
  -3   9   5     1430.06     1409.33     26.97 o 
  -1   9   5      196.79      207.97      7.61 o 
   1   9   5      798.23      818.27     19.58 o 
   3   9   5      142.31      150.95      8.24 o 
   5   9   5      705.55      721.44     17.90 o 
   7   9   5      138.73      146.80     13.20 o 
   9   9   5        2.25       -2.74      4.78 o 
 -12  10   5      174.64      162.06     10.62 o 
 -10  10   5       12.08       14.71      4.39 o 
  -8  10   5       68.61       66.33      4.16 o 
  -6  10   5      130.51      132.18      7.74 o 
  -4  10   5      139.71      159.39      6.99 o 
  -2  10   5      264.44      259.36      8.56 o 
   0  10   5       28.24       45.54      4.70 o 
   2  10   5       22.11       16.83      4.51 o 
   4  10   5      109.65      100.05      7.63 o 
   6  10   5       64.96       63.01      6.12 o 
   8  10   5      107.69      125.90     17.68 o 
 -11  11   5       31.25       35.38      5.71 o 
  -9  11   5      118.25      143.13      8.01 o 
  -7  11   5        1.53        5.42      7.08 o 
  -5  11   5     4859.30     5189.31     87.23 o 
  -3  11   5      407.61      368.97     27.10 o 
  -1  11   5      122.57      144.30      6.44 o 
   1  11   5      181.25      169.61      9.68 o 
   3  11   5       43.80       16.73      6.50 o 
   5  11   5      129.52      121.60     14.69 o 
   7  11   5       23.57       37.43      8.88 o 
   9  11   5        1.44        2.52      5.74 o 
 -12  12   5       13.79       17.06      6.35 o 
 -10  12   5       60.19       45.34     13.74 o 
  -8  12   5       42.74       53.58     12.39 o 
  -6  12   5      108.07      127.87     13.77 o 
  -4  12   5       62.49       52.94      4.59 o 
  -2  12   5      219.71      230.07     17.59 o 
   0  12   5      476.05      446.42     13.95 o 
   2  12   5       48.12       50.72      5.52 o 
   4  12   5       46.07       42.30      7.10 o 
   6  12   5        2.02        0.60      4.76 o 
   8  12   5       49.96       54.71      7.62 o 
 -11  13   5       11.07        1.93     11.58 o 
  -9  13   5      103.05       89.54     17.08 o 
  -7  13   5       32.52       17.15      8.80 o 
  -5  13   5       14.01       17.94      7.08 o 
  -3  13   5       76.61       78.46      7.00 o 
  -1  13   5      157.24      173.90      9.01 o 
   1  13   5       25.53       18.09      4.72 o 
   3  13   5      290.85      314.13     13.45 o 
   5  13   5        0.24        3.08      4.78 o 
   7  13   5        0.05        0.40      5.02 o 
 -10  14   5        0.56       -4.17      9.22 o 
  -8  14   5      108.39      117.90     18.20 o 
  -6  14   5        8.45       12.60      8.62 o 
  -4  14   5       42.79       42.84      9.10 o 
  -2  14   5       14.76       17.82      6.94 o 
   0  14   5        5.46        2.11      3.85 o 
   2  14   5       15.84       14.90      4.84 o 
   4  14   5        4.66       -1.78      4.54 o 
   6  14   5        8.70        7.55      6.40 o 
  -9  15   5       32.37       30.02     11.87 o 
  -7  15   5        6.12       13.82      9.22 o 
  -5  15   5        3.70       -0.53      8.62 o 
  -3  15   5        1.51       -0.80      6.77 o 
  -1  15   5      164.22      221.21     14.37 o 
   1  15   5       29.16       39.61     10.19 o 
   3  15   5       65.70       55.21      7.07 o 
   5  15   5       41.73       36.60      6.96 o 
  -6  16   5       89.47       99.63     12.22 o 
  -4  16   5        0.49        0.96      9.39 o 
  -2  16   5       62.82       75.97     17.11 o 
   0  16   5        6.83        2.76      8.42 o 
   2  16   5       24.25       18.14     10.49 o 
   4  16   5       50.80       45.35     13.41 o 
  -5  17   5        0.70       12.52     12.39 o 
  -3  17   5        1.53        1.25      9.44 o 
  -1  17   5      165.53      137.78     19.76 o 
   1  17   5        0.03       -2.53      8.54 o 
 -14   0   6       68.47       77.61      9.18 o 
 -12   0   6      222.41      257.88     13.35 o 
 -10   0   6        0.65       -0.42      2.36 o 
  -8   0   6     1101.00     1133.94     28.40 o 
  -6   0   6      306.33      309.01      9.39 o 
  -4   0   6     2172.63     1908.24     44.07 o 
  -2   0   6     2310.95     2349.59     41.73 o 
   0   0   6        0.73        0.42      1.58 o 
   2   0   6      220.73      134.37      8.35 o 
   4   0   6     1722.77     1589.01     52.58 o 
   6   0   6      256.89      252.04     14.19 o 
   8   0   6      962.34      936.38     35.89 o 
  10   0   6      313.26      381.40     20.86 o 
 -15   1   6      212.57      217.69     10.03 o 
 -13   1   6      308.43      319.10     11.50 o 
 -11   1   6       32.31       36.85      3.62 o 
  -9   1   6        1.79        4.51      1.66 o 
  -7   1   6     6431.28     6284.78     99.04 o 
  -5   1   6       24.69       44.13      4.00 o 
  -3   1   6     1589.96     1516.30     24.82 o 
  -1   1   6     1051.18      935.10     13.86 o 
   1   1   6      340.35      460.97     12.68 o 
   3   1   6     1431.75     1653.52     38.36 o 
   5   1   6        1.17        1.43      2.00 o 
   7   1   6      277.65      221.52     25.04 o 
   9   1   6      133.20      149.60      8.54 o 
  11   1   6      129.81      109.64      8.54 o 
 -14   2   6       19.74       17.22      4.45 o 
 -12   2   6        0.47        1.02      2.81 o 
 -10   2   6       52.03       52.70      8.43 o 
  -8   2   6      368.33      337.78      6.89 o 
  -6   2   6     1323.17     1218.60     17.43 o 
  -4   2   6        0.84        2.27      0.86 o 
  -2   2   6     1645.42     1517.79     22.06 o 
   0   2   6        6.40        0.56      1.04 o 
   2   2   6     5027.02     5379.33     91.02 o 
   4   2   6       19.03        7.14      2.61 o 
   6   2   6      945.94      876.65     22.99 o 
   8   2   6       17.74        6.68      3.54 o 
  10   2   6        1.12        1.25      3.54 o 
 -15   3   6        0.46       -4.59      4.59 o 
 -13   3   6      179.19      192.44     17.59 o 
 -11   3   6      340.80      338.28      9.64 o 
  -9   3   6     2321.82     2245.71     33.85 o 
  -7   3   6        2.72        1.83      1.17 o 
  -5   3   6     3641.42     3568.37     43.84 o 
  -3   3   6     1441.33     1493.25     21.54 o 
  -1   3   6     1494.85     1618.49     22.51 o 
   1   3   6       44.16       81.90      3.29 o 
   3   3   6      816.60      793.55     17.17 o 
   5   3   6       10.45        3.79      2.49 o 
   7   3   6      229.75      211.64      9.02 o 
   9   3   6      238.01      201.13     15.02 o 
  11   3   6        1.77        2.06      6.27 o 
 -14   4   6        1.19        0.91      3.21 o 
 -12   4   6        0.07        0.80      2.48 o 
 -10   4   6      164.59      147.24     11.40 o 
  -8   4   6      365.64      304.70     12.68 o 
  -6   4   6     1958.74     1929.19     26.94 o 
  -4   4   6      218.67      202.23      4.46 o 
  -2   4   6     9099.16    10167.93    123.75 o 
   0   4   6      347.13      369.47      7.35 o 
   2   4   6      418.09      469.41      9.72 o 
   4   4   6        1.97        1.27      2.05 o 
   6   4   6      609.12      581.27     14.10 o 
   8   4   6        0.02       -2.42      4.55 o 
  10   4   6        1.33       -1.49      5.35 o 
 -15   5   6       12.17        3.76      5.42 o 
 -13   5   6        0.27       -2.86      2.86 o 
 -11   5   6      117.39      112.91      4.92 o 
  -9   5   6      270.92      279.13      7.73 o 
  -7   5   6       10.34        7.58      1.62 o 
  -5   5   6     1759.41     1702.91     26.15 o 
  -3   5   6      366.29      362.98     14.80 o 
  -1   5   6      242.46      303.08     11.25 o 
   1   5   6      819.37      882.96     14.85 o 
   3   5   6      105.51      112.90      4.29 o 
   5   5   6      650.57      640.84     17.65 o 
   7   5   6      126.76      139.36     14.36 o 
   9   5   6      245.48      265.20     15.34 o 
  11   5   6        2.97        1.89      6.15 o 
 -14   6   6        0.21       -0.42      3.54 o 
 -12   6   6        5.04        7.68      2.60 o 
 -10   6   6        6.25        2.16      1.95 o 
  -8   6   6      182.50      169.51      9.64 o 
  -6   6   6        9.96       12.98      1.70 o 
  -4   6   6       66.37       68.41      3.26 o 
  -2   6   6     1350.91     1505.12     27.04 o 
   0   6   6      310.01      315.18      5.85 o 
   2   6   6      414.44      416.44     12.43 o 
   4   6   6     4375.32     4341.91     74.18 o 
   6   6   6      785.68      776.28     21.26 o 
   8   6   6      755.06      770.62     20.62 o 
  10   6   6       48.57       40.98      7.83 o 
 -13   7   6        6.42        9.19      3.35 o 
 -11   7   6      227.35      221.53      6.74 o 
  -9   7   6      116.82      107.28      4.26 o 
  -7   7   6        2.33        3.70      1.47 o 
  -5   7   6        0.11        0.44      1.14 o 
  -3   7   6      109.07      110.86      4.44 o 
  -1   7   6     2422.54     2468.61     44.11 o 
   1   7   6      178.91      158.11      8.53 o 
   3   7   6     1086.84     1079.31     24.75 o 
   5   7   6      149.33      160.31      8.29 o 
   7   7   6        4.54       -0.47      4.33 o 
   9   7   6       26.21       29.97      6.88 o 
 -14   8   6        3.98        0.83      5.84 o 
 -12   8   6      169.75      149.36      7.02 o 
 -10   8   6        1.27        0.16      2.12 o 
  -8   8   6       21.52       18.04      2.87 o 
  -6   8   6        0.47       -0.09      1.47 o 
  -4   8   6      750.75      787.84     14.38 o 
  -2   8   6      601.04      544.68     15.06 o 
   0   8   6        8.76       10.54      3.20 o 
   2   8   6        4.41        2.47      3.20 o 
   4   8   6     7579.21     7740.39    136.63 o 
   6   8   6      406.41      447.54     14.28 o 
   8   8   6       77.10       65.12      8.35 o 
  10   8   6        3.61        8.62      6.31 o 
 -13   9   6       38.05       51.42      8.19 o 
 -11   9   6       77.18       70.25      5.02 o 
  -9   9   6       11.04        7.38      2.66 o 
  -7   9   6       20.68       23.54      3.35 o 
  -5   9   6        0.34        2.60      1.61 o 
  -3   9   6      146.13      161.73      5.64 o 
  -1   9   6      114.32      146.81      6.58 o 
   1   9   6      490.86      417.95     15.59 o 
   3   9   6        0.74       -2.46      4.32 o 
   5   9   6      211.05      200.02     13.70 o 
   7   9   6      357.13      365.13     14.67 o 
   9   9   6        2.36        1.31      6.60 o 
 -12  10   6       71.73       60.37      9.77 o 
 -10  10   6       93.12       89.02      7.75 o 
  -8  10   6      285.27      319.35      7.98 o 
  -6  10   6     2622.66     2517.00     43.01 o 
  -4  10   6     1232.91     1249.69     23.42 o 
  -2  10   6      569.05      543.61     15.01 o 
   0  10   6      383.73      366.64     25.44 o 
   2  10   6      287.62      263.34     18.19 o 
   4  10   6      106.16       80.17      9.82 o 
   6  10   6       37.86       35.00      7.19 o 
   8  10   6       49.43       48.10      6.56 o 
 -11  11   6        0.68        0.94      4.39 o 
  -9  11   6       55.08       40.96      5.55 o 
  -7  11   6       99.98       96.79      5.83 o 
  -5  11   6      641.97      676.08     16.58 o 
  -3  11   6       60.01       60.05      5.53 o 
  -1  11   6      304.66      313.15     11.62 o 
   1  11   6      206.54      180.99     16.50 o 
   3  11   6       61.31       53.55      6.28 o 
   5  11   6       24.59       30.11      6.52 o 
   7  11   6        8.81       10.76      5.56 o 
 -12  12   6        0.07        2.09      5.29 o 
 -10  12   6        9.37       10.32     10.21 o 
  -8  12   6       67.40       87.32     14.23 o 
  -6  12   6       96.49      108.84      8.36 o 
  -4  12   6      241.14      250.81      8.89 o 
  -2  12   6       38.06       49.39      5.16 o 
   0  12   6      112.88      113.91      7.52 o 
   2  12   6      601.16      560.00     15.72 o 
   4  12   6        0.14       -1.02      4.38 o 
   6  12   6        1.31       13.66      6.17 o 
 -11  13   6        8.40        7.91     11.03 o 
  -9  13   6       31.69       46.26     10.96 o 
  -7  13   6      120.23      116.15     12.62 o 
  -5  13   6        1.73        3.60      6.18 o 
  -3  13   6       37.91       28.75      4.94 o 
  -1  13   6        0.66        1.37      3.75 o 
   1  13   6       87.92       93.33      7.70 o 
   3  13   6        0.66       -3.48      4.54 o 
   5  13   6       28.39       20.55      9.52 o 
   7  13   6       10.96       23.71      7.79 o 
 -10  14   6        0.00        2.57     10.91 o 
  -8  14   6       26.68       15.71      8.88 o 
  -6  14   6        9.79       19.01      8.80 o 
  -4  14   6        7.66        8.71      7.36 o 
  -2  14   6       16.22       12.89      6.61 o 
   0  14   6       27.00       21.89      5.13 o 
   2  14   6       37.87       22.02      5.13 o 
   4  14   6        2.45       -0.09      4.78 o 
   6  14   6       14.42       17.73     11.06 o 
  -9  15   6       14.07       23.08     12.94 o 
  -7  15   6      133.44      176.01     20.86 o 
  -5  15   6        1.12        3.77      9.02 o 
  -3  15   6        9.29       14.94      9.02 o 
  -1  15   6        0.11       -2.59      7.43 o 
   1  15   6      107.07       95.35     12.02 o 
   3  15   6       13.92       23.01      6.38 o 
  -6  16   6       21.38       25.55     10.96 o 
  -4  16   6        7.55       12.43     10.91 o 
  -2  16   6       69.35       76.83     13.40 o 
   0  16   6       26.06       29.05      9.08 o 
   2  16   6       71.53       80.62     11.50 o 
  -5  17   6       20.34       17.90     11.63 o 
  -3  17   6        0.12       -3.04      9.13 o 
  -1  17   6       57.41       58.30     11.73 o 
 -15   1   7       64.85       52.59     13.35 o 
 -13   1   7       83.23       97.92      6.77 o 
 -11   1   7       13.49       12.30      2.54 o 
  -9   1   7       16.45       18.99      2.33 o 
  -7   1   7      214.36      238.70      5.48 o 
  -5   1   7      582.34      620.34     10.03 o 
  -3   1   7     1106.06     1173.19     19.94 o 
  -1   1   7     2788.01     2860.77     41.53 o 
   1   1   7       80.53       78.24      4.22 o 
   3   1   7     1212.08     1333.35     32.16 o 
   5   1   7      527.79      520.93     12.84 o 
   7   1   7       13.29       15.86      4.13 o 
   9   1   7       84.91       80.48     13.35 o 
 -14   2   7       71.50       65.48      5.90 o 
 -12   2   7      109.68      111.39     11.50 o 
 -10   2   7      135.97      151.75      5.36 o 
  -8   2   7      105.81      122.59      3.78 o 
  -6   2   7       55.34       47.90      2.25 o 
  -4   2   7     1041.16     1067.97     14.30 o 
  -2   2   7       15.48       21.41      1.46 o 
   0   2   7        1.65        1.73      1.43 o 
   2   2   7      834.92      974.98     24.17 o 
   4   2   7      259.87      304.27     10.57 o 
   6   2   7      626.94      558.42     17.08 o 
   8   2   7      244.55      220.40     14.19 o 
  10   2   7       22.82       42.56      9.18 o 
 -15   3   7        3.16       -1.54      3.80 o 
 -13   3   7       10.35        4.17      2.89 o 
 -11   3   7       57.16       61.26      3.92 o 
  -9   3   7       42.11       44.49      2.99 o 
  -7   3   7        5.62       10.01      1.63 o 
  -5   3   7       18.15       21.58      1.60 o 
  -3   3   7     1566.66     1572.49     22.96 o 
  -1   3   7     5308.41     5687.16     70.55 o 
   1   3   7     4533.94     4841.82     75.30 o 
   3   3   7     1015.14     1099.51     21.05 o 
   5   3   7       28.29       28.49      5.84 o 
   7   3   7      935.08      867.96     23.85 o 
   9   3   7       29.63       16.17      6.26 o 
 -14   4   7        1.21        0.76      3.21 o 
 -12   4   7       59.01       57.22      5.79 o 
 -10   4   7      124.58      102.03      4.56 o 
  -8   4   7      227.92      211.26      5.95 o 
  -6   4   7     1572.61     1516.16     21.50 o 
  -4   4   7     2809.32     2751.45     38.46 o 
  -2   4   7     3653.17     3873.38     49.14 o 
   0   4   7      295.10      275.47      6.24 o 
   2   4   7      573.82      509.21      9.68 o 
   4   4   7      409.96      380.29      9.58 o 
   6   4   7      706.47      659.04     28.98 o 
   8   4   7      186.38      189.59     12.94 o 
  10   4   7       75.71       73.06     10.52 o 
 -15   5   7        0.97       -3.21      3.21 o 
 -13   5   7       11.78       15.49      3.30 o 
 -11   5   7       22.92       16.22      3.37 o 
  -9   5   7       52.77       58.93      3.37 o 
  -7   5   7        7.97        7.09      3.01 o 
  -5   5   7     3159.41     3020.28     43.95 o 
  -3   5   7      230.55      256.66      5.20 o 
  -1   5   7     1293.99     1373.17     19.79 o 
   1   5   7       14.18       10.92      1.47 o 
   3   5   7        0.56        4.22      3.34 o 
   5   5   7     2406.52     2359.05     48.18 o 
   7   5   7      538.20      507.07     18.13 o 
   9   5   7        1.14       -0.58      5.35 o 
 -14   6   7       29.73       34.56      6.02 o 
 -12   6   7      103.42      101.87      9.04 o 
 -10   6   7        8.74        9.31      2.32 o 
  -8   6   7       25.58       27.08      2.53 o 
  -6   6   7      181.28      201.66      5.30 o 
  -4   6   7      189.66      198.26      5.40 o 
  -2   6   7     1015.30     1158.76     17.11 o 
   0   6   7      198.83      169.91      6.57 o 
   2   6   7      450.22      413.59     13.32 o 
   4   6   7      602.44      568.94     15.92 o 
   6   6   7       67.73       57.77      7.01 o 
   8   6   7        1.17       -3.79      4.42 o 
  10   6   7        6.68       -3.02      6.24 o 
 -13   7   7       25.74       31.91      4.67 o 
 -11   7   7        1.34        0.02      2.59 o 
  -9   7   7       46.86       59.13      4.13 o 
  -7   7   7      292.94      298.94      6.91 o 
  -5   7   7       24.30       35.98      4.52 o 
  -3   7   7     1035.11     1063.76     18.10 o 
  -1   7   7       35.26       24.03      2.96 o 
   1   7   7      309.86      336.05     16.98 o 
   3   7   7     1035.52     1072.30     25.70 o 
   5   7   7       41.38       32.89      5.79 o 
   7   7   7       37.70       42.52      7.15 o 
   9   7   7       48.46       61.23      9.12 o 
 -14   8   7        0.53        7.13      3.80 o 
 -12   8   7       21.99       18.20      7.83 o 
 -10   8   7        3.09       -0.68      2.27 o 
  -8   8   7      375.50      393.57      9.10 o 
  -6   8   7       73.40       87.42      3.98 o 
  -4   8   7        8.98        8.87      2.29 o 
  -2   8   7     1089.96     1106.38     24.24 o 
   0   8   7       50.07       41.63      5.29 o 
   2   8   7       87.76      120.02      9.60 o 
   4   8   7     1347.72     1278.62     35.56 o 
   6   8   7       47.19       62.06      7.20 o 
   8   8   7        0.84        4.29      5.68 o 
 -13   9   7       94.54      111.83     10.85 o 
 -11   9   7      118.99      118.80      5.46 o 
  -9   9   7      156.19      154.67      5.58 o 
  -7   9   7       49.75       47.45      3.21 o 
  -5   9   7      662.55      620.93     13.85 o 
  -3   9   7       60.28       57.87      4.50 o 
  -1   9   7      221.55      237.71      8.29 o 
   1   9   7      364.96      313.57     15.99 o 
   3   9   7        4.50        6.22      3.95 o 
   5   9   7      504.91      531.69     26.34 o 
   7   9   7        6.32        3.43      5.05 o 
 -12  10   7        4.49        5.01      5.84 o 
 -10  10   7       12.13       10.47      2.69 o 
  -8  10   7      378.85      386.83     10.51 o 
  -6  10   7        0.12        4.21      2.93 o 
  -4  10   7     2010.77     2064.74     41.27 o 
  -2  10   7      281.24      290.13     10.12 o 
   0  10   7      755.77      709.58     16.52 o 
   2  10   7      184.53      213.65     16.92 o 
   4  10   7      239.04      201.72     15.48 o 
   6  10   7       37.45       30.66      6.83 o 
   8  10   7       11.13       19.46      7.20 o 
 -11  11   7        5.92       10.01      5.84 o 
  -9  11   7       23.97       33.69      9.10 o 
  -7  11   7      152.81      158.47      6.87 o 
  -5  11   7       27.33       22.16      3.78 o 
  -3  11   7      456.51      461.56     24.68 o 
  -1  11   7      567.16      504.11     32.51 o 
   1  11   7      419.14      375.60     13.15 o 
   3  11   7      165.57      160.98     10.21 o 
   5  11   7       30.07       19.79      5.66 o 
   7  11   7        4.60        0.01      5.63 o 
 -10  12   7       67.52       78.75     15.44 o 
  -8  12   7        0.20       -1.03      7.60 o 
  -6  12   7        0.36        5.41      3.12 o 
  -4  12   7      130.52      154.47      8.93 o 
  -2  12   7        5.62        3.71      3.96 o 
   0  12   7      130.90      111.29      8.38 o 
   2  12   7        0.42        2.57      4.51 o 
   4  12   7       18.88        5.42      5.61 o 
   6  12   7       31.74       43.10      7.02 o 
  -9  13   7       14.80       23.28     10.49 o 
  -7  13   7        8.88       18.24      8.01 o 
  -5  13   7       10.26       12.32      4.49 o 
  -3  13   7       24.29       26.48      5.26 o 
  -1  13   7        0.15       -0.56      3.80 o 
   1  13   7      177.90      149.66      9.44 o 
   3  13   7        6.73        8.29      5.64 o 
   5  13   7        1.87       -3.06      4.87 o 
  -8  14   7        0.02        0.94      9.41 o 
  -6  14   7       92.06      109.77     15.02 o 
  -4  14   7       60.82       58.62      7.91 o 
  -2  14   7       28.60       36.02      5.72 o 
   0  14   7       43.01       54.73      6.17 o 
   2  14   7       63.97       77.81     14.60 o 
   4  14   7       69.89       87.22      9.70 o 
  -7  15   7       36.25       51.56     13.03 o 
  -5  15   7       13.39       16.55      8.18 o 
  -3  15   7       28.28       39.87      8.77 o 
  -1  15   7        0.53       -2.50      7.33 o 
   1  15   7        0.21       -0.42      4.63 o 
   3  15   7        2.49        4.22      6.00 o 
  -6  16   7        0.06       -6.38      9.98 o 
  -4  16   7        2.23       -0.46      9.72 o 
  -2  16   7      160.66      160.70     15.43 o 
   0  16   7       62.15       84.25     12.91 o 
   2  16   7       12.53       18.36     13.53 o 
  -3  17   7        2.57        4.23     10.43 o 
 -14   0   8        0.07       -3.34      5.01 o 
 -12   0   8        5.08        2.88      3.21 o 
 -10   0   8      655.72      656.80     19.01 o 
  -8   0   8     3784.56     3711.47     84.83 o 
  -6   0   8      537.16      626.27     16.99 o 
  -4   0   8      305.01      302.11      9.39 o 
  -2   0   8     4608.89     4548.41    102.27 o 
   0   0   8      349.00      451.83     17.94 o 
   2   0   8      632.27      636.77     25.04 o 
   4   0   8      811.60      883.80     33.38 o 
   6   0   8       19.98       16.69      5.84 o 
   8   0   8      963.61      884.64     35.89 o 
  10   0   8       44.62       13.35      6.68 o 
 -15   1   8       44.84       42.82      5.31 o 
 -13   1   8        0.20       -2.54      2.54 o 
 -11   1   8       80.27       70.91      4.25 o 
  -9   1   8       87.41       78.27      3.82 o 
  -7   1   8       88.71       85.27      3.53 o 
  -5   1   8        0.78       -1.20      1.20 o 
  -3   1   8      130.14      148.39      4.37 o 
  -1   1   8      131.79      123.08      7.88 o 
   1   1   8       99.03      110.10      5.49 o 
   3   1   8       91.97      104.57     15.44 o 
   5   1   8      605.51      542.64     30.88 o 
   7   1   8        9.55        1.06      6.68 o 
   9   1   8       73.07       59.86      8.35 o 
 -14   2   8       11.96       25.64      5.84 o 
 -12   2   8       16.27       10.93      3.13 o 
 -10   2   8      922.72     1001.33     18.82 o 
  -8   2   8        2.04        4.70      1.75 o 
  -6   2   8       17.99       31.40      2.53 o 
  -4   2   8     1005.20      943.45     14.50 o 
  -2   2   8      228.85      286.55      6.01 o 
   0   2   8      939.32      896.95     17.23 o 
   2   2   8      302.84      267.49     12.24 o 
   4   2   8       69.59       45.07      7.51 o 
   6   2   8      722.58      689.76     35.89 o 
   8   2   8      161.16      141.88     13.35 o 
  10   2   8        9.17       22.53      7.51 o 
 -15   3   8       74.64       79.97      6.77 o 
 -13   3   8       25.16       21.39      3.70 o 
 -11   3   8        7.34        5.79      2.54 o 
  -9   3   8      424.92      422.47      9.41 o 
  -7   3   8       45.81       36.35      3.64 o 
  -5   3   8     1853.44     1896.18     25.06 o 
  -3   3   8      508.57      608.05     10.13 o 
  -1   3   8        4.40        9.56      1.75 o 
   1   3   8     1758.66     1784.42     43.05 o 
   3   3   8        0.22       -1.42      2.34 o 
   5   3   8      259.73      235.99      9.36 o 
   7   3   8        1.01       -3.42      4.60 o 
   9   3   8      110.54      118.77     10.62 o 
 -14   4   8       18.34       20.39      6.01 o 
 -12   4   8       23.09       22.32      3.30 o 
 -10   4   8        0.21        0.04      2.35 o 
  -8   4   8      423.18      410.13      8.77 o 
  -6   4   8      299.94      291.86      6.02 o 
  -4   4   8     1889.85     1981.14     29.57 o 
  -2   4   8      345.75      411.65     12.63 o 
   0   4   8        1.13        1.63      1.19 o 
   2   4   8     4215.39     4184.73     65.42 o 
   4   4   8      311.52      291.32     13.68 o 
   6   4   8       32.95       31.87      8.76 o 
   8   4   8        0.37        5.95      5.40 o 
 -15   5   8        0.29        2.50      5.42 o 
 -13   5   8       33.99       39.97      5.09 o 
 -11   5   8        0.32        4.57      2.54 o 
  -9   5   8      272.86      275.75      8.29 o 
  -7   5   8      408.67      384.38      7.65 o 
  -5   5   8     2539.94     2552.97     37.06 o 
  -3   5   8      302.15      289.47      6.05 o 
  -1   5   8        0.09        1.23      1.01 o 
   1   5   8      766.49      743.48     16.63 o 
   3   5   8      912.12      924.64     22.08 o 
   5   5   8      668.54      664.26     21.39 o 
   7   5   8        5.47        8.38      5.35 o 
   9   5   8       11.56        5.04      5.40 o 
 -14   6   8       20.02        5.95      3.20 o 
 -12   6   8       21.08       26.65      3.62 o 
 -10   6   8      481.20      447.63     20.14 o 
  -8   6   8        1.56        1.67      2.53 o 
  -6   6   8     2572.40     2433.45     39.71 o 
  -4   6   8     1849.82     1799.53     24.39 o 
  -2   6   8        1.22        0.52      1.01 o 
   0   6   8     1387.67     1324.09     31.13 o 
   2   6   8      223.12      250.54     12.10 o 
   4   6   8      249.97      277.17     14.58 o 
   6   6   8      453.39      480.72     17.74 o 
   8   6   8       94.23      127.54     11.23 o 
 -13   7   8       28.21       45.02      4.60 o 
 -11   7   8       33.10       41.25      6.18 o 
  -9   7   8      102.14      108.91      9.54 o 
  -7   7   8      896.76      801.71     14.92 o 
  -5   7   8      649.14      668.55     14.18 o 
  -3   7   8      694.76      664.78     15.70 o 
  -1   7   8        2.43        2.33      2.63 o 
   1   7   8       65.67       59.90      5.46 o 
   3   7   8      361.40      352.86     14.42 o 
   5   7   8     1340.86     1363.38     30.60 o 
   7   7   8       94.75      118.17      9.10 o 
   9   7   8      224.98      292.06     15.80 o 
 -14   8   8      118.39      102.12      7.36 o 
 -12   8   8        7.61       13.46      4.30 o 
 -10   8   8       37.09       47.86      4.20 o 
  -8   8   8      310.92      346.44     11.78 o 
  -6   8   8      578.53      596.37     11.44 o 
  -4   8   8       21.83       28.70      3.93 o 
  -2   8   8      608.75      599.63     49.08 o 
   0   8   8       98.32       95.40      7.14 o 
   2   8   8        0.90       -0.58      3.53 o 
   4   8   8     1387.31     1398.66     38.70 o 
   6   8   8       39.38       49.24      6.68 o 
   8   8   8      324.05      348.51     25.45 o 
 -13   9   8        0.33        0.96      3.80 o 
 -11   9   8        6.74        4.57      2.63 o 
  -9   9   8      139.14      132.98      8.33 o 
  -7   9   8     2781.71     2663.94    134.55 o 
  -5   9   8      643.32      637.85     17.17 o 
  -3   9   8        0.19       -0.09      2.53 o 
  -1   9   8      299.95      272.71      9.66 o 
   1   9   8      714.58      674.22     19.61 o 
   3   9   8       99.87       95.12      9.48 o 
   5   9   8      230.79      242.28     17.45 o 
   7   9   8       19.32       13.78      5.61 o 
 -12  10   8       54.70       70.94      8.35 o 
 -10  10   8        0.18        4.63      2.81 o 
  -8  10   8      429.61      440.48     25.47 o 
  -6  10   8       33.95       32.41      7.23 o 
  -4  10   8      632.56      658.05     15.91 o 
  -2  10   8      646.22      610.97     18.79 o 
   0  10   8        0.79        7.35      3.77 o 
   2  10   8      458.57      451.45     18.28 o 
   4  10   8      420.73      404.53     17.76 o 
   6  10   8      132.82      115.21     10.58 o 
  -9  11   8       22.02       32.44      4.99 o 
  -7  11   8       23.15       23.42      3.73 o 
  -5  11   8        0.18        2.12      3.02 o 
  -3  11   8       49.21       52.89      5.20 o 
  -1  11   8       20.83        3.21      3.80 o 
   1  11   8       45.73       42.88      6.77 o 
   3  11   8        2.30       -1.83      4.58 o 
   5  11   8       27.03       20.00      6.89 o 
   7  11   8       92.64      121.40     10.41 o 
  -8  12   8        2.16        1.25      3.54 o 
  -6  12   8      213.81      226.26     10.72 o 
  -4  12   8        1.24       -0.53      3.35 o 
  -2  12   8        0.06        2.17      3.99 o 
   0  12   8       84.00       73.29      6.43 o 
   2  12   8       50.26       41.61      7.38 o 
   4  12   8        5.62        6.50      5.44 o 
   6  12   8        4.91        2.74      6.05 o 
  -7  13   8       53.00       73.04     13.35 o 
  -5  13   8      118.71      126.70     10.60 o 
  -3  13   8        0.19       -0.96      3.74 o 
  -1  13   8        9.42       16.86      4.63 o 
   1  13   8      144.48      157.01     11.69 o 
   3  13   8       23.40       10.23      9.10 o 
   5  13   8       22.47       25.89      6.87 o 
  -6  14   8        5.89        1.24      8.18 o 
  -4  14   8        8.30        7.08      6.83 o 
  -2  14   8       20.55        8.85      4.76 o 
   0  14   8        0.00        5.18      4.98 o 
   2  14   8        0.45        8.65      5.39 o 
   4  14   8       26.47       36.13     12.06 o 
  -5  15   8       32.97       49.42     14.19 o 
  -3  15   8       94.10      109.57     11.51 o 
  -1  15   8       98.25      115.15      9.56 o 
   1  15   8       59.59       64.82      9.32 o 
  -6  16   8       16.77       18.40     12.00 o 
  -4  16   8       16.60       22.21     11.41 o 
  -2  16   8        3.32       -3.23      8.10 o 
   0  16   8        1.86        2.53      8.25 o 
 -15   1   9       13.49        5.01      4.17 o 
 -13   1   9       19.72       20.20      4.96 o 
 -11   1   9      176.60      173.31     11.32 o 
  -9   1   9      532.74      507.22     10.88 o 
  -7   1   9      588.44      533.13     10.88 o 
  -5   1   9      241.14      228.81      9.03 o 
  -3   1   9     1476.22     1512.97     25.99 o 
  -1   1   9      333.32      329.78      8.58 o 
   1   1   9      110.45      121.51      5.47 o 
   3   1   9      464.84      387.48     13.27 o 
   5   1   9      242.43      227.70     10.31 o 
   7   1   9       33.57       35.93      6.26 o 
   9   1   9       12.04       23.37      8.35 o 
 -14   2   9        6.68        1.44      3.40 o 
 -12   2   9       83.46       75.68      6.95 o 
 -10   2   9       10.45       15.15      2.45 o 
  -8   2   9       21.12       15.94      2.29 o 
  -6   2   9      183.69      183.98      5.15 o 
  -4   2   9     1743.56     1726.18     29.18 o 
  -2   2   9       27.49       38.43      2.39 o 
   0   2   9      593.98      591.88     14.28 o 
   2   2   9       26.07       23.36      4.34 o 
   4   2   9       54.93       21.13      5.42 o 
   6   2   9      244.56      229.81     10.31 o 
   8   2   9      103.11      120.18     13.35 o 
 -15   3   9        1.96        1.60      7.51 o 
 -13   3   9        0.48        2.17      3.03 o 
 -11   3   9       69.96       71.13      4.31 o 
  -9   3   9      273.64      263.16      7.06 o 
  -7   3   9       55.31       51.71      4.34 o 
  -5   3   9     2866.51     2919.36     47.54 o 
  -3   3   9      184.02      164.71      4.87 o 
  -1   3   9     4003.60     4051.48     53.41 o 
   1   3   9       16.68       11.44      2.44 o 
   3   3   9      331.78      351.42     13.20 o 
   5   3   9        3.16       11.61      6.68 o 
   7   3   9       14.77       21.79      8.35 o 
   9   3   9        0.28        3.99      6.15 o 
 -14   4   9        2.27        3.19      3.58 o 
 -12   4   9       56.65       50.51      4.38 o 
 -10   4   9       83.74       62.90      3.88 o 
  -8   4   9      170.15      152.11      7.71 o 
  -6   4   9        3.21       13.85      1.95 o 
  -4   4   9      991.64     1075.09     19.45 o 
  -2   4   9      247.55      295.94      6.18 o 
   0   4   9     1904.21     1988.12     28.72 o 
   2   4   9     5009.82     4831.07     86.15 o 
   4   4   9      199.49      209.21     11.21 o 
   6   4   9      602.07      602.66     22.45 o 
   8   4   9       45.60       32.54      7.70 o 
 -15   5   9       39.88       46.73      4.96 o 
 -13   5   9       72.60       80.16      5.46 o 
 -11   5   9      167.17      174.57      6.83 o 
  -9   5   9      500.63      502.18     24.05 o 
  -7   5   9      544.66      499.36     10.57 o 
  -5   5   9      312.16      303.75      8.96 o 
  -3   5   9        2.14        1.32      1.41 o 
  -1   5   9       48.75       48.18      2.83 o 
   1   5   9      508.33      514.93     17.82 o 
   3   5   9       70.61       92.28      7.86 o 
   5   5   9       11.57       15.40      5.32 o 
   7   5   9        3.52        5.24      6.04 o 
 -14   6   9       16.01        8.45      3.62 o 
 -12   6   9       13.11        9.72      5.44 o 
 -10   6   9       23.99       27.80      6.16 o 
  -8   6   9       80.89       55.00      3.79 o 
  -6   6   9      418.53      412.90     11.24 o 
  -4   6   9       76.58       70.20      2.87 o 
  -2   6   9       18.91       17.62      3.07 o 
   0   6   9      227.91      234.61      9.04 o 
   2   6   9     2356.53     2314.36     47.23 o 
   4   6   9        7.62        8.43      4.82 o 
   6   6   9       36.26       41.17      5.44 o 
   8   6   9        9.32        7.44      6.55 o 
 -13   7   9        0.79        1.71      3.03 o 
 -11   7   9       26.61       28.47      3.62 o 
  -9   7   9        7.21        5.84      2.54 o 
  -7   7   9      232.16      231.40      9.72 o 
  -5   7   9       48.05       46.12      2.93 o 
  -3   7   9      128.99      109.17      5.41 o 
  -1   7   9      440.49      417.17     22.13 o 
   1   7   9       88.82       81.17      6.37 o 
   3   7   9      157.25      168.98     12.29 o 
   5   7   9        5.61        7.83      5.33 o 
   7   7   9        3.71        9.21      6.19 o 
 -14   8   9        0.99        7.40      3.39 o 
 -12   8   9        0.76        5.30      3.03 o 
 -10   8   9       71.31       79.12      4.96 o 
  -8   8   9     2003.49     2030.15     39.58 o 
  -6   8   9        3.49       -0.83      3.34 o 
  -4   8   9        3.35        3.47      2.94 o 
  -2   8   9      596.88      587.03     16.19 o 
   0   8   9       18.83       26.11      4.53 o 
   2   8   9      134.70      148.82      8.87 o 
   4   8   9      167.87      153.97     11.53 o 
   6   8   9       23.29       25.39      6.51 o 
 -13   9   9        0.08        5.45      3.45 o 
 -11   9   9       10.24        5.01      2.89 o 
  -9   9   9       20.16       23.87      3.30 o 
  -7   9   9      946.88      968.57     39.64 o 
  -5   9   9      269.47      274.17      9.61 o 
  -3   9   9       87.43      103.81      6.66 o 
  -1   9   9        3.22       -0.21      2.98 o 
   1   9   9       89.29       95.88      7.25 o 
   3   9   9      189.79      202.01     12.14 o 
   5   9   9       37.74       54.87      7.89 o 
   7   9   9       45.39       50.40      9.02 o 
 -12  10   9        0.78        4.17      5.42 o 
 -10  10   9       19.80       25.41      4.99 o 
  -8  10   9        2.95        5.01      5.84 o 
  -6  10   9       38.00       42.98      5.31 o 
  -4  10   9       20.51       18.28      4.94 o 
  -2  10   9      152.15      113.24      7.81 o 
   0  10   9     1171.70     1085.76     23.01 o 
   2  10   9      672.58      806.84     36.94 o 
   4  10   9        4.22       10.01      5.82 o 
   6  10   9      219.85      291.60     16.61 o 
 -11  11   9        9.31        8.35      5.84 o 
  -9  11   9       42.28       47.58      5.81 o 
  -7  11   9       97.66      104.18      7.95 o 
  -5  11   9      245.08      242.69     13.22 o 
  -3  11   9       32.82       17.47      4.50 o 
  -1  11   9      458.41      460.24     15.41 o 
   1  11   9        9.97        8.72      5.22 o 
   3  11   9        0.32       -5.18      5.18 o 
   5  11   9       36.99       23.78      6.61 o 
  -8  12   9        7.56        9.60      4.13 o 
  -6  12   9       30.03       33.93      5.31 o 
  -4  12   9       41.11       31.62      5.48 o 
  -2  12   9       37.85       26.61      5.20 o 
   0  12   9      166.36      120.49      8.38 o 
   2  12   9       10.38        7.90      6.00 o 
   4  12   9       68.32       83.66      9.22 o 
  -7  13   9        2.31       10.76     11.68 o 
  -5  13   9        3.74        0.00      4.13 o 
  -3  13   9        5.64        4.94      4.13 o 
  -1  13   9        0.12        0.07      3.98 o 
   1  13   9       26.16       30.81      5.99 o 
   3  13   9        0.01       -5.66      5.66 o 
  -6  14   9        1.17       -1.67      5.84 o 
  -4  14   9      142.24      134.90     10.05 o 
  -2  14   9       22.94       26.26      5.51 o 
   0  14   9       31.74       23.53      6.43 o 
   2  14   9       92.14      102.65     12.59 o 
  -5  15   9        0.09        6.68      7.51 o 
  -3  15   9        1.51        0.21      7.99 o 
  -1  15   9       12.08       19.65      6.49 o 
   1  15   9       19.81       14.04      6.10 o 
  -2  16   9       43.01       20.73     11.05 o 
 -14   0  10      120.19      117.07      8.62 o 
 -12   0  10      184.41      169.68      9.02 o 
 -10   0  10        0.16       -2.61      2.61 o 
  -8   0  10      195.21      176.61      7.95 o 
  -6   0  10       48.05       53.53      4.61 o 
  -4   0  10        3.11        0.00      1.77 o 
  -2   0  10       99.00      104.88      5.58 o 
   0   0  10      362.67      385.81     28.38 o 
   2   0  10       44.19       54.97      6.99 o 
   4   0  10        0.27        5.84      5.01 o 
   6   0  10      408.62      338.00     19.20 o 
   8   0  10      167.92      201.96     15.86 o 
 -15   1  10        6.04       -3.79      5.84 o 
 -13   1  10       16.01       13.20      2.88 o 
 -11   1  10       14.10       13.52      2.69 o 
  -9   1  10       18.05       17.74      2.59 o 
  -7   1  10        1.53       -0.05      1.93 o 
  -5   1  10      603.14      601.78     11.96 o 
  -3   1  10       87.11       72.00      3.72 o 
  -1   1  10      373.73      384.24      8.21 o 
   1   1  10       91.70       87.23      5.61 o 
   3   1  10      825.64      826.65     20.25 o 
   5   1  10     1116.01     1039.04     43.40 o 
   7   1  10       22.19       21.70      7.51 o 
 -14   2  10        6.01        3.51      3.03 o 
 -12   2  10       58.78       65.31      4.37 o 
 -10   2  10      187.59      201.63      6.42 o 
  -8   2  10        0.00        3.44      2.68 o 
  -6   2  10      126.63      110.16      4.06 o 
  -4   2  10      542.23      600.43     12.06 o 
  -2   2  10       41.14       42.64      5.06 o 
   0   2  10       64.59       49.31      4.13 o 
   2   2  10      435.73      439.40     20.36 o 
   4   2  10       90.53       74.23      6.77 o 
   6   2  10        2.12       -0.83      5.84 o 
   8   2  10       81.77       91.80     12.52 o 
 -15   3  10        7.69        6.95      3.70 o 
 -13   3  10       62.35       60.31      4.96 o 
 -11   3  10        0.03        1.29      2.27 o 
  -9   3  10       20.87       21.77      4.34 o 
  -7   3  10      381.08      379.90     12.12 o 
  -5   3  10       59.89       63.06      3.98 o 
  -3   3  10        8.42        5.88      2.42 o 
  -1   3  10      412.40      388.59     10.23 o 
   1   3  10      293.53      275.80      8.39 o 
   3   3  10     1841.74     1838.26     50.92 o 
   5   3  10     1508.54     1448.40     45.06 o 
   7   3  10        4.13        7.34      5.40 o 
 -14   4  10        7.87       10.74      3.51 o 
 -12   4  10       26.59       28.89      5.58 o 
 -10   4  10       99.74      103.10      4.81 o 
  -8   4  10       89.75       99.47      4.31 o 
  -6   4  10      175.22      210.19      6.00 o 
  -4   4  10        0.03        1.84      1.45 o 
  -2   4  10      606.88      686.82     14.19 o 
   0   4  10     1355.76     1401.02     23.46 o 
   2   4  10      379.55      387.53     20.86 o 
   4   4  10        0.33       -1.37      4.40 o 
   6   4  10       14.47        4.17      5.29 o 
   8   4  10        6.61        8.23      6.27 o 
 -15   5  10       61.15       61.29      6.38 o 
 -13   5  10       14.82       10.58      3.39 o 
 -11   5  10      175.89      182.42      9.56 o 
  -9   5  10        4.92        1.47      1.95 o 
  -7   5  10       43.36       38.81      3.98 o 
  -5   5  10       80.41       61.35      3.73 o 
  -3   5  10      108.84      103.26      4.38 o 
  -1   5  10      649.86      658.99     22.30 o 
   1   5  10     1708.23     1695.62     33.53 o 
   3   5  10       53.40       61.16      6.35 o 
   5   5  10      256.59      300.51     14.13 o 
   7   5  10        1.28        6.12      7.09 o 
 -14   6  10        2.89        1.44      3.30 o 
 -12   6  10       59.73       56.54      4.77 o 
 -10   6  10      100.23       89.30      5.37 o 
  -8   6  10      126.44      105.92      4.92 o 
  -6   6  10     1263.39     1156.70     54.69 o 
  -4   6  10       27.67       18.70      2.33 o 
  -2   6  10        8.48        4.08      5.84 o 
   0   6  10      293.92      287.93     17.47 o 
   2   6  10      245.56      240.79     12.61 o 
   4   6  10       56.61       61.87      7.52 o 
   6   6  10       20.41        9.18      5.01 o 
 -13   7  10       66.01       51.12      4.88 o 
 -11   7  10       52.27       46.26      8.37 o 
  -9   7  10      914.06      863.05     19.29 o 
  -7   7  10       16.13        0.39      3.45 o 
  -5   7  10      249.13      281.72      9.05 o 
  -3   7  10       74.18       79.51     11.68 o 
  -1   7  10       59.59       70.57      7.71 o 
   1   7  10       11.30        5.09      3.95 o 
   3   7  10       82.08       88.94      8.70 o 
   5   7  10      140.47      150.91     11.44 o 
   7   7  10      169.49      209.97     14.61 o 
 -12   8  10        0.07       -2.94      3.25 o 
 -10   8  10      239.17      263.55     14.01 o 
  -8   8  10      878.45      888.46     25.29 o 
  -6   8  10      909.39      868.18     25.03 o 
  -4   8  10      156.69      140.97     10.70 o 
  -2   8  10        3.50       -0.48      4.55 o 
   0   8  10       13.37        4.78      3.86 o 
   2   8  10      449.37      455.05     30.15 o 
   4   8  10       18.22       30.76      8.63 o 
   6   8  10        0.84       -1.46      5.50 o 
 -13   9  10        0.01       -3.13      3.13 o 
 -11   9  10      158.43      163.87      7.20 o 
  -9   9  10      151.10      131.16      8.26 o 
  -7   9  10        1.08        4.17      3.54 o 
  -5   9  10       87.47       80.20      7.08 o 
  -3   9  10       77.82       81.98     11.27 o 
  -1   9  10      604.33      498.83     18.24 o 
   1   9  10        0.09       -1.04      4.10 o 
   3   9  10      114.15       97.84     14.51 o 
   5   9  10       40.14       51.32      8.38 o 
 -12  10  10       27.85       43.19      9.60 o 
 -10  10  10        5.03        4.77     10.43 o 
  -8  10  10        1.92        9.60      4.13 o 
  -6  10  10      198.46      220.90     11.27 o 
  -4  10  10        3.39       -1.89      4.55 o 
  -2  10  10       54.45       48.09      7.94 o 
   0  10  10       33.13       15.13      4.96 o 
   2  10  10      987.19     1016.15     31.38 o 
   4  10  10        0.28       -4.44      5.32 o 
 -11  11  10       14.16       20.46      8.35 o 
  -9  11  10        7.71       13.35      6.26 o 
  -7  11  10        0.17        2.95      5.01 o 
  -5  11  10       59.00       65.64      7.08 o 
  -3  11  10        2.09       -4.01      4.60 o 
  -1  11  10      525.41      487.63     15.21 o 
   1  11  10      126.64      137.44      9.71 o 
   3  11  10      188.76      227.57     14.96 o 
   5  11  10       16.25       17.24      7.31 o 
 -10  12  10        6.77       -1.67      4.13 o 
  -8  12  10        4.20        7.57      5.42 o 
  -6  12  10       61.70       70.67      7.36 o 
  -4  12  10       77.29       81.62      9.72 o 
  -2  12  10       26.85       20.53      6.95 o 
   0  12  10       87.53      110.04      8.96 o 
   2  12  10       13.79        0.52      5.92 o 
   4  12  10      119.83      135.98     11.14 o 
  -7  13  10        4.56       17.94     10.01 o 
  -5  13  10       30.30       40.88      6.77 o 
  -3  13  10        4.90       -1.33      6.15 o 
  -1  13  10       37.63       32.69      7.83 o 
   1  13  10        4.30        2.79      5.59 o 
   3  13  10        1.22       -5.40      5.88 o 
  -6  14  10        0.88       -0.89      4.40 o 
  -4  14  10       17.15       23.05      7.60 o 
  -2  14  10        8.13        0.35      6.24 o 
   0  14  10       49.66       55.60      7.66 o 
  -5  15  10       24.40       32.55     10.01 o 
  -3  15  10        2.39        2.86      6.68 o 
  -1  15  10        1.23       -0.21      6.33 o 
 -15   1  11       31.05       34.04      4.47 o 
 -13   1  11       14.69       10.27      2.88 o 
 -11   1  11       33.50       43.90      3.72 o 
  -9   1  11        0.00       -1.84      1.84 o 
  -7   1  11       59.54       59.03      5.54 o 
  -5   1  11      338.39      299.88      7.49 o 
  -3   1  11      407.42      398.69      9.26 o 
  -1   1  11       37.11       45.19      3.71 o 
   1   1  11       22.63       24.80      3.76 o 
   3   1  11      412.02      427.50     28.77 o 
   5   1  11       95.34       87.11      7.95 o 
   7   1  11        9.70        5.01      6.68 o 
 -14   2  11        0.00       -2.71      3.20 o 
 -12   2  11       57.70       46.74      4.53 o 
 -10   2  11       87.62       99.98      4.88 o 
  -8   2  11      355.07      336.26      8.49 o 
  -6   2  11      151.27      161.74      5.31 o 
  -4   2  11        1.62        3.52      1.69 o 
  -2   2  11       60.22       68.46      5.19 o 
   0   2  11      671.83      641.34     14.55 o 
   2   2  11     1731.56     1744.94     40.50 o 
   4   2  11        0.08       -2.42      4.60 o 
   6   2  11       23.12       19.25      9.18 o 
 -15   3  11        5.74        6.91      3.79 o 
 -13   3  11        1.00       -0.92      3.03 o 
 -11   3  11        7.66        6.88      3.49 o 
  -9   3  11      107.66      106.99      4.65 o 
  -7   3  11       28.73       36.11      2.96 o 
  -5   3  11       27.24       32.79      2.80 o 
  -3   3  11       90.52      102.82      9.59 o 
  -1   3  11     1387.50     1340.50     26.21 o 
   1   3  11       18.69       20.27      5.65 o 
   3   3  11      320.52      300.17     16.42 o 
   5   3  11        7.14       11.38     10.85 o 
   7   3  11       22.66       31.29      7.65 o 
 -14   4  11        2.01        0.93      3.30 o 
 -12   4  11      318.32      345.87     10.71 o 
 -10   4  11        1.61        1.90      2.27 o 
  -8   4  11       17.33       17.99      2.50 o 
  -6   4  11      589.66      540.32     11.50 o 
  -4   4  11      224.05      240.99      8.16 o 
  -2   4  11      259.29      276.53      9.52 o 
   0   4  11      999.66      951.17     33.87 o 
   2   4  11        0.14       -1.69      3.61 o 
   4   4  11      262.86      270.39     15.89 o 
   6   4  11       56.18       64.74     10.43 o 
 -13   5  11       10.35        6.15      3.30 o 
 -11   5  11       95.14       82.94      7.35 o 
  -9   5  11       89.74       92.72      4.73 o 
  -7   5  11       20.81       23.74      2.80 o 
  -5   5  11       71.44       85.41      4.46 o 
  -3   5  11      108.96      115.76      6.19 o 
  -1   5  11       38.17       58.82      7.08 o 
   1   5  11        1.04        2.10      4.72 o 
   3   5  11      540.36      520.50     17.19 o 
   5   5  11      119.05      103.43     24.20 o 
   7   5  11      122.56      172.53     13.23 o 
 -14   6  11       74.90       74.68      5.95 o 
 -12   6  11       13.83        8.13      3.30 o 
 -10   6  11       77.24      114.33      6.12 o 
  -8   6  11      707.67      724.00     17.47 o 
  -6   6  11       24.01       30.88      2.96 o 
  -4   6  11      247.36      284.43     12.09 o 
  -2   6  11      208.48      200.03     16.69 o 
   0   6  11      128.40      126.66      9.83 o 
   2   6  11      263.60      262.83     38.81 o 
   4   6  11       40.69       31.58      8.49 o 
   6   6  11        7.13        0.62      4.22 o 
 -13   7  11        5.08        0.92      3.03 o 
 -11   7  11      105.85      120.65      6.34 o 
  -9   7  11      142.94      149.94      6.50 o 
  -7   7  11       16.35       31.41      4.99 o 
  -5   7  11        0.37       -2.58      3.21 o 
  -3   7  11       77.51       65.43      8.58 o 
  -1   7  11        0.13       -3.59      4.60 o 
   1   7  11      119.14      107.03     10.19 o 
   3   7  11      112.72      124.65      9.19 o 
   5   7  11        4.13       -0.40      5.62 o 
 -12   8  11        8.54        6.45      3.40 o 
 -10   8  11      154.05      181.72      7.32 o 
  -8   8  11      114.44       99.23     10.43 o 
  -6   8  11        2.94       -1.88      8.76 o 
  -4   8  11      152.53      162.98     10.01 o 
  -2   8  11      103.44      106.45      9.98 o 
   0   8  11      103.03       90.15     10.85 o 
   2   8  11      156.67      153.13     12.43 o 
   4   8  11       33.65       48.11      9.32 o 
 -13   9  11       18.56       13.17      6.34 o 
 -11   9  11       18.37       22.16      4.99 o 
  -9   9  11        2.06        3.76      3.54 o 
  -7   9  11        2.97        2.63      3.80 o 
  -5   9  11       75.79       61.37      6.49 o 
  -3   9  11      366.41      300.07     42.15 o 
  -1   9  11        1.99       -4.72      4.72 o 
   1   9  11        0.10        4.17      6.04 o 
   3   9  11      400.54      446.20     23.54 o 
   5   9  11        9.29        8.67      6.74 o 
 -12  10  11       66.34       73.65      7.95 o 
 -10  10  11        4.97       11.74      5.42 o 
  -8  10  11       32.11       43.78      6.18 o 
  -6  10  11        7.75        3.76      6.26 o 
  -4  10  11        1.73       -0.76      4.69 o 
  -2  10  11      390.71      365.48     16.81 o 
   0  10  11        5.39        1.90      6.04 o 
   2  10  11        0.94        3.34      7.51 o 
   4  10  11       63.99       71.02     10.05 o 
 -11  11  11        7.73       13.54      5.21 o 
  -9  11  11       66.65       59.63      6.77 o 
  -7  11  11       49.79       56.88     12.52 o 
  -5  11  11        0.99       -0.06      3.80 o 
  -3  11  11        0.25        1.08      5.51 o 
  -1  11  11      582.39      644.35     24.99 o 
   1  11  11      135.56      165.03     15.07 o 
   3  11  11       33.58       28.38      8.33 o 
 -10  12  11       18.63       14.04      4.99 o 
  -8  12  11        3.93       -2.09      7.93 o 
  -6  12  11       38.73       28.31      5.58 o 
  -4  12  11      118.28      135.89     15.86 o 
  -2  12  11        0.43       -0.58      7.09 o 
   0  12  11        0.16        5.01      6.27 o 
   2  12  11       11.79        5.06      7.53 o 
  -9  13  11        4.61        7.09      6.26 o 
  -7  13  11       13.40       25.92      6.18 o 
  -5  13  11        0.36        4.75     12.10 o 
  -3  13  11       93.19      135.24     12.02 o 
  -1  13  11       32.34       31.62      9.60 o 
   1  13  11      128.45      130.40     20.86 o 
  -6  14  11        3.16       -2.50      5.84 o 
  -4  14  11        7.05       -3.87      5.29 o 
  -2  14  11        2.03        0.40      6.31 o 
 -14   0  12       14.87       10.41      4.79 o 
 -12   0  12        0.14       -1.75      5.42 o 
 -10   0  12       24.85       14.40      3.80 o 
  -8   0  12      541.51      508.06     16.16 o 
  -6   0  12      284.21      259.32     20.03 o 
  -4   0  12      219.40      243.11     11.27 o 
  -2   0  12      216.42      208.70     10.01 o 
   0   0  12        2.49       -3.14      3.14 o 
   2   0  12       71.03       62.97      9.15 o 
   4   0  12       32.83       34.22      8.35 o 
 -15   1  12        0.91        1.35      3.39 o 
 -13   1  12       17.78        9.81      3.02 o 
 -11   1  12        1.97       -1.20      2.17 o 
  -9   1  12      193.13      186.83      6.13 o 
  -7   1  12      415.15      410.56      9.75 o 
  -5   1  12      157.11      165.83      7.83 o 
  -3   1  12     1120.69     1104.67     20.60 o 
  -1   1  12       67.54       90.52      5.20 o 
   1   1  12       94.63       86.24      6.38 o 
   3   1  12      215.53      202.11     14.00 o 
   5   1  12        0.94       -0.83      5.84 o 
 -14   2  12        0.73        0.17      2.76 o 
 -12   2  12       39.77       45.36      4.18 o 
 -10   2  12       22.13       19.61      2.92 o 
  -8   2  12        1.95       -0.42      1.84 o 
  -6   2  12        0.59        0.88      1.84 o 
  -4   2  12       89.56       98.68      5.96 o 
  -2   2  12      490.94      520.50     27.83 o 
   0   2  12     2879.45     2888.64     51.74 o 
   2   2  12      459.96      460.85     21.98 o 
   4   2  12      155.38      164.41     15.02 o 
   6   2  12       90.58       73.44     11.68 o 
 -13   3  12        4.84       10.12      2.96 o 
 -11   3  12      149.37      158.96      6.08 o 
  -9   3  12      119.26      121.31      8.47 o 
  -7   3  12      252.90      255.41      7.17 o 
  -5   3  12       52.01       54.54      4.78 o 
  -3   3  12      144.82      107.27      4.60 o 
  -1   3  12     1506.91     1376.60     69.34 o 
   1   3  12       23.43        8.78      5.35 o 
   3   3  12       51.93       57.33      8.59 o 
   5   3  12        0.85       -3.34      6.68 o 
 -14   4  12        1.95        6.65      3.39 o 
 -12   4  12       56.87       76.48      4.95 o 
 -10   4  12        6.62        6.90      2.65 o 
  -8   4  12        2.34       -1.87      1.95 o 
  -6   4  12        0.86       -0.51      1.70 o 
  -4   4  12       14.10        6.24      1.81 o 
  -2   4  12       23.33       18.36      5.35 o 
   0   4  12      697.33      667.42     25.40 o 
   2   4  12      392.31      380.27     40.89 o 
   4   4  12       11.63        5.84      6.68 o 
   6   4  12       17.76       14.19      7.51 o 
 -13   5  12       30.31       37.38      4.88 o 
 -11   5  12        6.20       10.26      2.88 o 
  -9   5  12      302.82      313.20      9.15 o 
  -7   5  12      420.12      416.50     10.06 o 
  -5   5  12      453.85      448.36     10.34 o 
  -3   5  12       76.81       69.29     10.85 o 
  -1   5  12        4.93        5.66      4.72 o 
   1   5  12      424.51      445.74     22.16 o 
   3   5  12        2.12       -0.83      6.68 o 
   5   5  12       83.35       97.64     14.19 o 
 -14   6  12        9.04        1.70      3.39 o 
 -12   6  12        0.33        1.80      4.16 o 
 -10   6  12      110.40      131.21      6.50 o 
  -8   6  12      105.61       93.53      5.09 o 
  -6   6  12       50.71       46.47      4.48 o 
  -4   6  12      585.89      541.24     18.27 o 
  -2   6  12        2.95        3.37      4.72 o 
   0   6  12       66.33       68.66      8.59 o 
   2   6  12       71.05       88.58     15.44 o 
   4   6  12       24.48       30.88      9.18 o 
 -13   7  12       14.62       10.25      3.62 o 
 -11   7  12      427.03      411.12     12.09 o 
  -9   7  12      715.75      704.74     17.23 o 
  -7   7  12      112.62      104.64      6.37 o 
  -5   7  12       11.16       13.44      7.09 o 
  -3   7  12      355.62      389.54     18.04 o 
  -1   7  12      158.22      146.98     13.11 o 
   1   7  12       38.93       46.72      8.79 o 
   3   7  12       15.46       17.53      7.51 o 
   5   7  12        0.21        5.84      8.35 o 
 -12   8  12        2.05        5.98      3.62 o 
 -10   8  12       10.48       20.86      5.31 o 
  -8   8  12       40.16       31.01      5.58 o 
  -6   8  12       50.59       47.26      6.18 o 
  -4   8  12      419.47      345.59     14.45 o 
  -2   8  12      233.21      248.42     22.53 o 
   0   8  12        5.21        8.23      6.20 o 
   2   8  12        1.53       -3.57      5.57 o 
   4   8  12        1.13       -7.51      7.51 o 
 -11   9  12       13.42       22.95      5.81 o 
  -9   9  12      359.79      367.76     15.04 o 
  -7   9  12       76.83       68.87      7.08 o 
  -5   9  12        7.05        3.76      4.13 o 
  -3   9  12      713.32      675.90     28.20 o 
  -1   9  12       39.92       21.10      6.79 o 
   1   9  12       10.47       13.02      6.90 o 
   3   9  12       63.22       86.79     13.35 o 
 -10  10  12       43.87       58.91      7.08 o 
  -8  10  12        0.59        1.25      4.13 o 
  -6  10  12        0.36        0.00      4.13 o 
  -4  10  12       11.16       27.98      9.18 o 
  -2  10  12      168.46      158.75     17.53 o 
   0  10  12       26.67       26.32      7.89 o 
   2  10  12      239.68      272.24     34.22 o 
 -11  11  12        5.10        5.48      4.61 o 
  -9  11  12       15.01       23.73      5.58 o 
  -7  11  12       58.40       65.44      7.95 o 
  -5  11  12       49.71       53.26      7.08 o 
  -3  11  12       19.19       30.02      7.83 o 
  -1  11  12       35.81       24.26      8.35 o 
   1  11  12       69.06       63.97     11.20 o 
  -8  12  12        0.52        0.22      4.40 o 
  -6  12  12      105.32      103.28      9.72 o 
  -4  12  12       99.33       98.70     13.35 o 
  -2  12  12      203.23      209.30     17.05 o 
   0  12  12        2.33       13.33      7.65 o 
  -7  13  12       12.73        1.98      4.61 o 
  -5  13  12        0.15        0.05      4.99 o 
  -3  13  12       10.14       -2.44      6.10 o 
  -1  13  12        0.44        3.59      7.65 o 
  -4  14  12       96.57      106.14      9.98 o 
 -13   1  13        4.40        2.92      4.10 o 
 -11   1  13       12.85       11.18      3.28 o 
  -9   1  13       14.93       17.92      2.80 o 
  -7   1  13      136.86      126.93      5.20 o 
  -5   1  13       14.96       15.62      4.22 o 
  -3   1  13      398.90      420.89     13.13 o 
  -1   1  13      822.18      863.33     19.38 o 
   1   1  13      492.91      520.62     15.95 o 
   3   1  13       74.42       58.42     10.01 o 
   5   1  13        0.08       -4.17      7.51 o 
 -14   2  13       30.24       29.03      3.88 o 
 -12   2  13       54.91       59.29      5.42 o 
 -10   2  13       13.15       12.85      3.47 o 
  -8   2  13       34.19       30.48      3.22 o 
  -6   2  13        2.79       -0.74      1.95 o 
  -4   2  13      477.17      478.99     11.15 o 
  -2   2  13      303.90      335.33      9.15 o 
   0   2  13      899.33      929.11     24.87 o 
   2   2  13      161.03      139.11     12.13 o 
   4   2  13        0.26       -4.17      5.84 o 
 -13   3  13       22.23       25.97      3.85 o 
 -11   3  13        0.00        0.80      2.50 o 
  -9   3  13        0.00       -2.17      2.17 o 
  -7   3  13        6.26        6.49      2.53 o 
  -5   3  13       15.98       13.69      2.59 o 
  -3   3  13        3.20       -0.60      2.05 o 
  -1   3  13      476.39      504.43     21.10 o 
   1   3  13      126.38      150.46     12.01 o 
   3   3  13      488.72      475.45     23.71 o 
   5   3  13       55.48       59.25     11.68 o 
 -14   4  13        3.05        4.85      3.70 o 
 -12   4  13        0.70        1.85      4.22 o 
 -10   4  13        0.46       -1.03      2.38 o 
  -8   4  13      205.22      205.71      8.19 o 
  -6   4  13      153.63      155.55      7.11 o 
  -4   4  13       50.56       37.73      4.16 o 
  -2   4  13       13.64       12.84      5.48 o 
   0   4  13     1019.63      956.81     31.48 o 
   2   4  13       28.54       32.71     10.85 o 
   4   4  13      122.33      142.49     13.26 o 
 -13   5  13        1.83        1.27      4.23 o 
 -11   5  13      146.37      163.28      9.31 o 
  -9   5  13        9.07        8.99      3.37 o 
  -7   5  13        5.72        3.06      2.41 o 
  -5   5  13      110.53      116.43      6.12 o 
  -3   5  13        1.69       -1.67      4.55 o 
  -1   5  13       13.93       10.37      5.69 o 
   1   5  13      115.32      142.66     26.71 o 
   3   5  13      308.52      343.07     17.75 o 
   5   5  13      139.24      133.53     16.69 o 
 -12   6  13       12.74       14.89      3.79 o 
 -10   6  13      537.41      534.59     22.30 o 
  -8   6  13       13.20       23.02      3.22 o 
  -6   6  13       23.37       27.07      5.01 o 
  -4   6  13       55.37       57.26      8.35 o 
  -2   6  13       79.49       71.57      9.47 o 
   0   6  13       96.98       96.19     11.68 o 
   2   6  13       10.64       10.85      6.90 o 
   4   6  13       77.66       84.29     11.49 o 
 -13   7  13       17.56       17.29      4.27 o 
 -11   7  13       19.85       23.48      4.35 o 
  -9   7  13        0.38       -1.95      2.89 o 
  -7   7  13       22.50       19.49      4.99 o 
  -5   7  13       14.06       19.46      4.99 o 
  -3   7  13      225.99      244.41     13.41 o 
  -1   7  13        0.45        2.62      5.29 o 
   1   7  13       26.15       20.03      7.75 o 
   3   7  13        8.05       20.59     11.68 o 
 -12   8  13       27.83       28.97      5.81 o 
 -10   8  13        7.78        8.24      7.51 o 
  -8   8  13       19.08       21.74      4.99 o 
  -6   8  13       31.12       23.79      5.31 o 
  -4   8  13      135.79      103.59      9.44 o 
  -2   8  13       18.47       14.81      7.93 o 
   0   8  13        6.09        0.90      9.60 o 
   2   8  13        0.95        5.11      7.07 o 
 -11   9  13        1.75        8.98      4.99 o 
  -9   9  13       48.49       56.86      7.08 o 
  -7   9  13       17.62       17.53      5.31 o 
  -5   9  13        1.04       -2.36      4.17 o 
  -3   9  13       77.64       72.83     10.65 o 
  -1   9  13       46.70       45.62      9.84 o 
   1   9  13        3.15        6.45      7.03 o 
 -10  10  13       13.15       16.69      5.31 o 
  -8  10  13        4.03        0.06      4.40 o 
  -6  10  13       24.59       18.52      7.09 o 
  -4  10  13        6.21        9.67      5.84 o 
  -2  10  13       14.12       10.98      6.10 o 
   0  10  13       20.44       20.92      7.94 o 
   2  10  13        6.79       14.14      9.09 o 
  -9  11  13        2.77        4.96      4.99 o 
  -7  11  13       81.73       80.13     13.77 o 
  -5  11  13       79.98       64.71      7.95 o 
  -3  11  13       59.24       47.29      8.79 o 
  -1  11  13       10.44        4.47      6.95 o 
   1  11  13        2.63        2.11      7.70 o 
  -8  12  13        7.05        7.23      6.26 o 
  -6  12  13        3.34       11.09      4.99 o 
  -4  12  13        2.34       -4.40      4.40 o 
  -2  12  13       60.98       74.63     11.76 o 
  -5  13  13       48.43       75.09      8.85 o 
 -14   0  14        0.85       -0.78      4.40 o 
 -12   0  14        4.48        1.03      3.80 o 
 -10   0  14      171.16      159.78      9.13 o 
  -8   0  14        2.99       -0.42      2.95 o 
  -6   0  14      467.35      512.71     17.08 o 
  -4   0  14        5.12        7.58      3.80 o 
  -2   0  14       31.78       32.50      5.31 o 
   0   0  14     1353.29     1331.74     45.90 o 
   2   0  14      193.03      206.97     16.69 o 
 -13   1  14        2.26        1.47      2.80 o 
 -11   1  14        3.42       -0.77      2.59 o 
  -9   1  14        6.88        3.93      2.38 o 
  -7   1  14       85.51       82.66      5.05 o 
  -5   1  14      228.88      242.60      7.51 o 
  -3   1  14      652.81      690.92     15.11 o 
  -1   1  14       25.13       28.75      4.03 o 
   1   1  14      151.72      144.02     11.69 o 
   3   1  14       64.26       63.43     10.85 o 
 -14   2  14        9.41        8.93      3.85 o 
 -12   2  14        7.57        5.17      3.11 o 
 -10   2  14        8.27        3.06      2.59 o 
  -8   2  14      197.89      188.89      6.66 o 
  -6   2  14       31.30       37.30      3.48 o 
  -4   2  14      176.19      170.68      8.43 o 
  -2   2  14      465.42      464.16     13.63 o 
   0   2  14      161.80      152.56     12.76 o 
   2   2  14       34.95       36.54      8.79 o 
   4   2  14        0.07        6.68      7.51 o 
 -13   3  14        4.32        3.65      3.22 o 
 -11   3  14        8.75        8.43      3.11 o 
  -9   3  14       38.75       36.02      3.72 o 
  -7   3  14        5.44        3.59      3.06 o 
  -5   3  14       75.93       70.94      4.51 o 
  -3   3  14      131.87      145.79      8.79 o 
  -1   3  14      174.52      167.49     20.86 o 
   1   3  14      106.75      103.31     16.27 o 
   3   3  14       47.84       42.83      8.96 o 
 -12   4  14      129.73      146.45      9.28 o 
 -10   4  14       91.94       98.06      5.78 o 
  -8   4  14       34.12       37.81      3.72 o 
  -6   4  14      105.59      108.44     10.36 o 
  -4   4  14       12.78        8.76      4.13 o 
  -2   4  14       52.75       43.91      7.83 o 
   0   4  14       12.79       15.92      6.15 o 
   2   4  14       17.48       15.58      9.18 o 
   4   4  14       39.23       47.94     10.17 o 
 -13   5  14       50.93       51.83      5.52 o 
 -11   5  14      157.37      173.89     13.25 o 
  -9   5  14        0.20       -2.27      2.27 o 
  -7   5  14       11.34       15.81      3.51 o 
  -5   5  14       35.65       38.46      5.90 o 
  -3   5  14        5.20       -1.25      3.54 o 
  -1   5  14       10.88        9.07      6.31 o 
   1   5  14       13.09        9.66      7.10 o 
   3   5  14       58.48       64.36     11.68 o 
 -12   6  14      112.79      129.85      7.59 o 
 -10   6  14        9.26        7.12      3.73 o 
  -8   6  14       52.38       47.35      5.12 o 
  -6   6  14       65.65       45.52      6.49 o 
  -4   6  14      116.93      102.45     20.03 o 
  -2   6  14        0.32       -0.21      4.75 o 
   0   6  14       51.34       45.86      9.21 o 
   2   6  14       24.94       14.60      6.90 o 
 -11   7  14        1.05        6.79      4.59 o 
  -9   7  14        3.45        3.51      4.40 o 
  -7   7  14      251.72      263.29     12.68 o 
  -5   7  14       41.95       22.59      5.31 o 
  -3   7  14      127.93      110.16     10.80 o 
  -1   7  14        9.24       -1.78      6.24 o 
   1   7  14       64.16       71.92     11.72 o 
 -10   8  14        0.58        5.42      4.72 o 
  -8   8  14       27.56        6.62      7.09 o 
  -6   8  14       72.54       77.47      8.54 o 
  -4   8  14      165.58      123.61     10.03 o 
  -2   8  14       29.97       24.56      8.35 o 
   0   8  14        4.57       -0.17      7.07 o 
   2   8  14       22.29       27.71      9.41 o 
 -11   9  14       47.04       27.14      6.49 o 
  -9   9  14        0.65        2.09      4.72 o 
  -7   9  14        8.61       11.27      5.31 o 
  -5   9  14        6.45        4.61      6.68 o 
  -3   9  14        0.01        7.84      6.90 o 
  -1   9  14        0.74        5.68      6.90 o 
   1   9  14      110.97      147.79     15.75 o 
 -10  10  14        3.09       -4.40      4.40 o 
  -8  10  14        3.94       -0.37      6.26 o 
  -6  10  14       81.27      105.66     26.71 o 
  -4  10  14        5.31       -4.17      4.40 o 
  -2  10  14       19.48       21.79      9.03 o 
   0  10  14        8.01        3.43      7.79 o 
  -7  11  14        7.80        6.68      5.31 o 
  -5  11  14        1.28       -4.40      4.40 o 
  -3  11  14        8.46       10.37      7.30 o 
  -1  11  14       64.68       67.38     10.62 o 
  -4  12  14       30.77       31.98      7.36 o 
 -13   1  15        3.66        1.56      3.26 o 
 -11   1  15      120.12      139.25      9.76 o 
  -9   1  15        5.33        1.88      2.50 o 
  -7   1  15       37.92       43.50      4.34 o 
  -5   1  15       74.85       69.35      5.81 o 
  -3   1  15     1058.87     1007.93     20.54 o 
  -1   1  15      207.38      227.72     10.59 o 
   1   1  15        4.35        8.35      7.51 o 
   3   1  15        0.00       -5.01      7.51 o 
 -12   2  15        0.03        4.23      3.01 o 
 -10   2  15        3.79        1.71      2.45 o 
  -8   2  15       14.70       10.45      2.76 o 
  -6   2  15       21.16       14.81      2.83 o 
  -4   2  15        4.25        2.75      2.59 o 
  -2   2  15        9.01        3.67      7.51 o 
   0   2  15       79.86       94.56     11.11 o 
   2   2  15       16.67       14.19      8.35 o 
 -13   3  15       19.28       24.06      4.03 o 
 -11   3  15      121.98      139.87      6.72 o 
  -9   3  15       47.49       48.60      4.37 o 
  -7   3  15        7.42        6.68      2.59 o 
  -5   3  15       10.84       12.59      2.92 o 
  -3   3  15       35.00       40.47      6.18 o 
  -1   3  15      116.44      121.40     12.69 o 
   1   3  15       44.31       44.81      9.15 o 
 -12   4  15       13.45       16.66      3.64 o 
 -10   4  15       47.25       52.25      4.56 o 
  -8   4  15        1.27        2.50      2.69 o 
  -6   4  15        3.36        4.59      3.44 o 
  -4   4  15        6.92        5.84      4.13 o 
  -2   4  15       51.91       64.00      8.80 o 
   0   4  15       58.50       54.70     18.78 o 
   2   4  15       54.49       46.89      9.03 o 
 -11   5  15       19.89       25.66      4.70 o 
  -9   5  15        6.43        4.81      3.98 o 
  -7   5  15        6.07        9.29      4.40 o 
  -5   5  15       86.08       82.10      7.95 o 
  -3   5  15       35.52       39.22      6.49 o 
  -1   5  15      197.37      172.55     36.72 o 
   1   5  15        0.11        0.60      6.99 o 
 -12   6  15        3.64       10.58      3.60 o 
 -10   6  15        4.41        5.01      3.85 o 
  -8   6  15        0.05        4.17      4.17 o 
  -6   6  15      153.09      138.58     21.28 o 
  -4   6  15        1.41        7.90      4.99 o 
  -2   6  15        9.43        8.88      6.79 o 
   0   6  15      169.15      198.70     15.23 o 
 -11   7  15       13.76       -0.83      4.72 o 
  -9   7  15        0.12       -4.59      4.59 o 
  -7   7  15        0.37       -3.54      3.54 o 
  -5   7  15      153.79      147.35     10.91 o 
  -3   7  15       23.72       20.66      6.26 o 
  -1   7  15       34.68       22.26     10.85 o 
   1   7  15       94.75      126.52     15.54 o 
 -10   8  15        1.18        2.16      5.84 o 
  -8   8  15        0.87       -0.17      9.18 o 
  -6   8  15       10.41        7.90      7.51 o 
  -4   8  15       61.65       62.45      9.18 o 
  -2   8  15       14.66        8.29      6.79 o 
   0   8  15      256.70      327.41     20.08 o 
  -9   9  15       45.04       36.97      6.77 o 
  -7   9  15        1.84        3.91      5.42 o 
  -5   9  15       51.81       57.89      7.67 o 
  -3   9  15       10.04       14.44      8.40 o 
  -1   9  15        0.01       -1.87      7.70 o 
  -8  10  15        0.07        2.60      5.42 o 
  -6  10  15        6.75        9.76     10.85 o 
  -4  10  15       34.65       22.15      6.41 o 
 -12   0  16        7.83       12.71      4.99 o 
 -10   0  16        2.82        3.76      4.13 o 
  -8   0  16        1.58        2.36      5.84 o 
  -6   0  16      531.02      514.96     17.99 o 
  -4   0  16     1379.75     1516.83     40.67 o 
  -2   0  16     1385.99     1452.82     39.80 o 
   0   0  16        0.27        2.50      6.68 o 
 -11   1  16        3.70        2.36      2.76 o 
  -9   1  16       36.06       27.49      3.72 o 
  -7   1  16       10.91        7.48      2.89 o 
  -5   1  16        0.25        1.03      2.80 o 
  -3   1  16      250.72      283.62     16.75 o 
  -1   1  16        0.12       -1.67      4.72 o 
   1   1  16       24.51       17.53      9.18 o 
 -12   2  16        2.99        9.72      3.45 o 
 -10   2  16        2.88        8.32      3.50 o 
  -8   2  16       57.69       48.96      4.94 o 
  -6   2  16       18.86       16.15      3.22 o 
  -4   2  16        2.16        3.92      5.64 o 
  -2   2  16      505.51      510.48     19.17 o 
   0   2  16        0.21       -5.01      6.20 o 
 -11   3  16       48.10       60.85      6.50 o 
  -9   3  16       22.35       10.26      3.37 o 
  -7   3  16        1.16       -2.01      2.59 o 
  -5   3  16       25.24       25.42      5.58 o 
  -3   3  16       61.84       66.02      7.95 o 
  -1   3  16       22.70       28.27      8.35 o 
   1   3  16        2.01       -4.17      6.90 o 
 -12   4  16       53.28       55.28      7.71 o 
 -10   4  16        4.61        3.28      2.83 o 
  -8   4  16        3.42       -0.23      2.76 o 
  -6   4  16        6.20       -3.80      3.80 o 
  -4   4  16       38.98       43.21      7.01 o 
  -2   4  16       42.93       41.22      7.01 o 
   0   4  16       54.19       63.54     10.76 o 
 -11   5  16       13.29       12.71      3.53 o 
  -9   5  16        0.02        5.99      4.36 o 
  -7   5  16       47.79       54.13     10.43 o 
  -5   5  16        0.13       -3.34      4.13 o 
  -3   5  16        0.39        0.83      4.72 o 
  -1   5  16        0.13        5.84      6.27 o 
 -10   6  16        5.68       -2.89      4.40 o 
  -8   6  16       36.27       37.52      6.49 o 
  -6   6  16      228.48      198.22     11.80 o 
  -4   6  16        6.21        1.67      4.72 o 
  -2   6  16      100.48      138.64     25.87 o 
   0   6  16        0.00       -6.95      6.95 o 
  -9   7  16       20.99       23.62      6.68 o 
  -7   7  16       20.18       16.27      5.31 o 
  -5   7  16        1.83       -0.42     10.01 o 
  -3   7  16       69.31       81.70     17.11 o 
  -1   7  16      101.20      125.11     19.61 o 
  -8   8  16        5.97        9.37      5.84 o 
  -6   8  16        2.01        1.82      4.99 o 
  -4   8  16       55.22       51.91      8.20 o 
  -2   8  16        1.03       -6.85      7.07 o 
  -7   9  16       17.96       18.20      6.18 o 
  -5   9  16       76.52       81.92      9.44 o 
 -11   1  17       10.63        6.75      3.18 o 
  -9   1  17       16.46       11.54      3.30 o 
  -7   1  17      197.07      212.64      7.91 o 
  -5   1  17        0.06       -1.61      3.11 o 
  -3   1  17        4.66        5.20      4.99 o 
  -1   1  17        5.60       -5.84      5.84 o 
 -10   2  17       47.02       53.13      5.07 o 
  -8   2  17      105.29      121.39      6.52 o 
  -6   2  17       18.32       14.68      3.53 o 
  -4   2  17       50.93       45.09      6.77 o 
  -2   2  17       46.46       30.70     12.94 o 
 -11   3  17        0.00       -2.96      2.96 o 
  -9   3  17       18.98        8.54      3.08 o 
  -7   3  17        0.27        1.78      4.59 o 
  -5   3  17        7.43        6.06      4.40 o 
  -3   3  17       11.51        5.01      5.31 o 
  -1   3  17       16.22       10.37      6.18 o 
 -10   4  17        0.76        0.56      3.11 o 
  -8   4  17       73.06       76.53      8.26 o 
  -6   4  17      115.41      116.40     13.77 o 
  -4   4  17        0.30       -2.92      4.59 o 
  -2   4  17        5.57       13.26      5.21 o 
  -9   5  17       46.78       41.45      7.01 o 
  -7   5  17       34.33       34.40      6.49 o 
  -5   5  17        2.94        0.83      4.72 o 
  -3   5  17        4.94        3.63      4.99 o 
  -8   6  17        2.57       -4.72      4.72 o 
  -6   6  17       17.03       11.68      5.90 o 
  -4   6  17       19.81       25.73      6.77 o 
  -7   7  17        3.43        4.71      5.01 o 
  -5   7  17       19.79       28.36      6.77 o 
  -8   0  18       30.49       21.57      5.58 o 
  -6   0  18        7.57        9.23      4.99 o 
  -4   0  18       25.52       24.20      9.18 o 
  -9   1  18       25.45       28.40      3.98 o 
  -7   1  18       24.05       26.29      4.14 o 
  -5   1  18      418.52      416.82     13.96 o 
  -3   1  18        6.90        5.01      7.51 o 
  -8   2  18        0.78        4.03      3.30 o 
  -6   2  18       13.92        6.68      4.72 o 
  -4   2  18        8.05        9.18      5.31 o 
  -7   3  18       25.28       23.39      5.81 o 
  -5   3  18        3.48       12.15      7.09 o 
  -6   4  18        2.50        5.01      4.99 o 
                                                 
